# Supplementary material for: (2E,6E)-2,6-Bis(4-methyl­benzyl­idene)cyclo­hex-3-en-1-one
Source: Acta Crystallogr Sect E Struct Rep Online. 2012 Jan 11;68(Pt 2):o355. doi: 10.1107/S1600536811055632 (PMC3275037; doi:10.1107/S1600536811055632)
Supplement: Supplementary file 1 [file e-68-0o355-sup1.cif]

##############################################################################
#                                                                            #
# This CIF contains the data in a paper accepted for publication in          #
# Acta Crystallographica Section E. It conforms to the requirements of       #
# Notes for Authors for Acta Crystallographica Section E, and has been       #
# peer reviewed under the auspices of the IUCr Commission on Journals.       #
#                                                                            #
# Full details of the Crystallographic Information File format               #
# are given in the paper "The Crystallographic Information File (CIF):       #
# a New Standard Archive File for Crystallography" by S. R. Hall, F. H.      #
# Allen and I. D. Brown [Acta Cryst. (1991), A47, 655-685].                  #
#                                                                            #
# The current version of the core CIF dictionary is obtainable from          #
# ftp://ftp.iucr.org/pub/cif_core.dic.                                       #
#                                                                            #
# Software is freely available for graphical display of the structure(s)     #
# in this CIF. For information consult the CIF software page                 #
# http://www.iucr.org/resources/cif/software.                                #
#                                                                            #
# This file may be used for bona fide research purposes within the           #
# scientific community so long as proper attribution is given to the journal # 
# article from which it was obtained.                                        #
#                                                                            #
##############################################################################
data_I
_audit_creation_method     SHELXL-97
_chemical_name_systematic
;
(2<i>E</i>,6<i>E</i>)-2,6-Bis(4-methylbenzylidene)cyclohex-3-en-1-one
;
_chemical_name_common     ?
_chemical_formula_moiety     'C22 H20 O'
_chemical_formula_sum     'C22 H20 O'
_chemical_formula_iupac     'C22 H20 O'
_chemical_formula_weight     300.38
_chemical_melting_point     ?
_symmetry_cell_setting     monoclinic
_symmetry_space_group_name_H-M     'P 21'
_symmetry_space_group_name_Hall     'P 2yb'
loop_
    _symmetry_equiv_pos_as_xyz
    'x, y, z'
    '-x, y+1/2, -z'
_cell_length_a     10.7108(14)
_cell_length_b     7.2772(7)
_cell_length_c     11.4690(14)
_cell_angle_alpha     90.00
_cell_angle_beta     114.366(14)
_cell_angle_gamma     90.00
_cell_volume     814.32(17)
_cell_formula_units_Z     2
_cell_measurement_reflns_used     5168
_cell_measurement_theta_min     2.0
_cell_measurement_theta_max     25.8
_cell_measurement_temperature     193(2)
_exptl_crystal_description     block
_exptl_crystal_colour     light-orange
_exptl_crystal_size_max     0.50
_exptl_crystal_size_mid     0.24
_exptl_crystal_size_min     0.15
_exptl_crystal_density_diffrn     1.225
_exptl_crystal_density_meas     ?
_exptl_crystal_density_method     'not measured'
_exptl_crystal_F_000     320
_exptl_absorpt_coefficient_mu     0.073
_exptl_absorpt_correction_type     none
_exptl_absorpt_process_details     ?
_exptl_absorpt_correction_T_min     ?
_exptl_absorpt_correction_T_max     ?
_exptl_special_details     ?
_diffrn_ambient_temperature     193(2)
_diffrn_radiation_type     MoK\a
_diffrn_radiation_wavelength     0.71073
_diffrn_radiation_source     'fine-focus sealed tube'
_diffrn_radiation_monochromator     graphite
_diffrn_measurement_device_type     'Stoe IPDS image plate'
_diffrn_measurement_method     \f-scans
_diffrn_detector_area_resol_mean     6.7
_diffrn_reflns_number     6110
_diffrn_reflns_av_R_equivalents     0.0602
_diffrn_reflns_av_sigmaI/netI     0.0626
_diffrn_reflns_theta_min     1.95
_diffrn_reflns_theta_max     25.98
_diffrn_reflns_theta_full     25.98
_diffrn_measured_fraction_theta_max     0.994
_diffrn_measured_fraction_theta_full     0.994
_diffrn_reflns_limit_h_min     -13
_diffrn_reflns_limit_h_max     13
_diffrn_reflns_limit_k_min     -8
_diffrn_reflns_limit_k_max     8
_diffrn_reflns_limit_l_min     -13
_diffrn_reflns_limit_l_max     14
_diffrn_standards_number     0
_diffrn_standards_interval_count     ?
_diffrn_standards_interval_time     ?
_diffrn_standards_decay_%     ?
_reflns_number_total     1709
_reflns_number_gt     1219
_reflns_threshold_expression     I>2sigma(I)
_refine_ls_structure_factor_coef     Fsqd
_refine_ls_matrix_type     full
_refine_ls_R_factor_all     0.0565
_refine_ls_R_factor_gt     0.0353
_refine_ls_wR_factor_gt     0.0665
_refine_ls_wR_factor_ref     0.0707
_refine_ls_goodness_of_fit_ref     0.975
_refine_ls_restrained_S_all     0.974
_refine_ls_number_reflns     1709
_refine_ls_number_parameters     212
_refine_ls_number_restraints     3
_refine_ls_hydrogen_treatment     constr
_refine_ls_weighting_scheme     calc
_refine_ls_weighting_details
                 'calc w=1/[\s^2^(Fo^2^)+(0.0300P)^2^] where P=(Fo^2^+2Fc^2^)/3'
_atom_sites_solution_hydrogens     difmap
_atom_sites_solution_primary     direct
_atom_sites_solution_secondary     difmap
_refine_ls_shift/su_max     0.000
_refine_ls_shift/su_mean     0.000
_refine_diff_density_max     0.169
_refine_diff_density_min     -0.153
_refine_ls_extinction_method     none
loop_
    _atom_type_symbol
    _atom_type_description
    _atom_type_scat_dispersion_real
    _atom_type_scat_dispersion_imag
    _atom_type_scat_source
    'C' 'C' 0.0033 0.0016
                         'International Tables Vol C Tables 4.2.6.8 and 6.1.1.4'
    'H' 'H' 0.0000 0.0000
                         'International Tables Vol C Tables 4.2.6.8 and 6.1.1.4'
    'O' 'O' 0.0106 0.0060
                         'International Tables Vol C Tables 4.2.6.8 and 6.1.1.4'
_computing_data_collection     'EXPOSE (Stoe & Cie, 1999)'
_computing_cell_refinement     'CELL (Stoe & Cie, 1999)'
_computing_data_reduction     'INTEGRATE (Stoe & Cie, 1999)'
_computing_structure_solution     'SHELXS97 (Sheldrick, 2008)'
_computing_structure_refinement     'SHELXL97 (Sheldrick, 2008)'
_computing_molecular_graphics     'DIAMOND (Brandenburg, 2011)'
_computing_publication_material     'publCIF (Westrip 2010)'
loop_
    _atom_site_type_symbol
    _atom_site_label
    _atom_site_fract_x
    _atom_site_fract_y
    _atom_site_fract_z
    _atom_site_U_iso_or_equiv
    _atom_site_adp_type
    _atom_site_calc_flag
    _atom_site_refinement_flags
    _atom_site_occupancy
    _atom_site_symmetry_multiplicity
    _atom_site_disorder_assembly
    _atom_site_disorder_group
    O O1 1.00222(16) 0.8042(5) 0.28700(15) 0.0927(11) Uani d . 1 1 . .
    C C1 0.3618(2) 0.8455(4) -0.22735(19) 0.0337(6) Uani d . 1 1 . .
    C C2 0.3948(2) 0.7517(4) -0.1120(2) 0.0359(6) Uani d . 1 1 . .
    H H2 0.3241 0.6931 -0.0961 0.043 Uiso calc R 1 1 . .
    C C3 0.5283(2) 0.7427(4) -0.0206(2) 0.0336(6) Uani d . 1 1 . .
    H H3 0.5473 0.6804 0.0577 0.040 Uiso calc R 1 1 . .
    C C4 0.6368(2) 0.8242(4) -0.04127(19) 0.0310(5) Uani d . 1 1 . .
    C C5 0.6034(2) 0.9148(4) -0.1573(2) 0.0338(6) Uani d . 1 1 . .
    H H5 0.6739 0.9705 -0.1749 0.041 Uiso calc R 1 1 . .
    C C6 0.4685(2) 0.9248(4) -0.2476(2) 0.0343(6) Uani d . 1 1 . .
    H H6 0.4489 0.9882 -0.3257 0.041 Uiso calc R 1 1 . .
    C C7 0.7743(2) 0.8148(4) 0.0625(2) 0.0344(6) Uani d . 1 1 . .
    H H7 0.7756 0.7966 0.1449 0.041 Uiso calc R 1 1 . .
    C C8 0.8999(2) 0.8275(5) 0.0616(2) 0.0354(6) Uani d . 1 1 A .
    C C9 1.0200(2) 0.8195(5) 0.1884(2) 0.0460(7) Uani d . 1 1 . .
    C C10 1.1616(2) 0.8318(5) 0.19458(18) 0.0323(5) Uani d . 1 1 A .
    C C11 1.1787(2) 0.8531(5) 0.07247(19) 0.0428(7) Uani d D 1 1 . .
    H H11A 1.2201 0.9750 0.0734 0.051 Uiso calc PR 0.71(2) 1 A 1
    H H11B 1.2450 0.7592 0.0710 0.051 Uiso calc PR 0.71(2) 1 A 1
    H H11C 1.2680 0.8662 0.0748 0.051 Uiso calc PR 0.29(2) 1 A 2
    C C12A 1.0537(11) 0.837(4) -0.0473(6) 0.041(2) Uani d PD 0.71(2) 1 A 1
    H H12A 1.0648 0.8253 -0.1250 0.049 Uiso calc PR 0.71(2) 1 A 1
    C C12B 1.0710(15) 0.854(12) -0.0385(8) 0.041(2) Uani d PD 0.29(2) 1 A 2
    H H12B 1.0869 0.8655 -0.1137 0.049 Uiso calc PR 0.29(2) 1 A 2
    C C13 0.9276(2) 0.8378(5) -0.0544(2) 0.0445(6) Uani d D 1 1 . .
    H H13A 0.8788 0.7335 -0.1099 0.053 Uiso calc PR 0.29(2) 1 A 1
    H H13B 0.8832 0.9514 -0.1004 0.053 Uiso calc PR 0.29(2) 1 A 1
    H H13C 0.8546 0.8343 -0.1373 0.053 Uiso calc PR 0.71(2) 1 A 2
    C C14 1.2658(2) 0.8164(4) 0.3111(2) 0.0351(6) Uani d . 1 1 . .
    H H14 1.2366 0.7976 0.3779 0.042 Uiso calc R 1 1 A .
    C C15 1.4143(2) 0.8230(4) 0.35534(19) 0.0312(5) Uani d . 1 1 A .
    C C16 1.4931(2) 0.7558(4) 0.4790(2) 0.0342(6) Uani d . 1 1 . .
    H H16 1.4478 0.7056 0.5276 0.041 Uiso calc R 1 1 A .
    C C17 1.6344(2) 0.7606(4) 0.5319(2) 0.0382(6) Uani d . 1 1 A .
    H H17 1.6839 0.7136 0.6157 0.046 Uiso calc R 1 1 . .
    C C18 1.7060(2) 0.8332(5) 0.4649(2) 0.0372(6) Uani d . 1 1 . .
    C C19 1.6289(2) 0.8998(4) 0.3425(2) 0.0371(7) Uani d . 1 1 A .
    H H19 1.6750 0.9490 0.2944 0.045 Uiso calc R 1 1 . .
    C C20 1.4862(2) 0.8969(3) 0.2881(2) 0.0350(6) Uani d . 1 1 . .
    H H20 1.4371 0.9455 0.2046 0.042 Uiso calc R 1 1 A .
    C C21 0.2162(2) 0.8587(5) -0.3252(2) 0.0496(8) Uani d . 1 1 . .
    H H21A 0.1559 0.7939 -0.2938 0.074 Uiso calc PR 0.50 1 . .
    H H21B 0.2086 0.8025 -0.4056 0.074 Uiso calc PR 0.50 1 . .
    H H21C 0.1890 0.9881 -0.3401 0.074 Uiso calc PR 0.50 1 . .
    H H21D 0.2131 0.9291 -0.3992 0.074 Uiso calc PR 0.50 1 . .
    H H21E 0.1604 0.9205 -0.2875 0.074 Uiso calc PR 0.50 1 . .
    H H21F 0.1800 0.7349 -0.3529 0.074 Uiso calc PR 0.50 1 . .
    C C22 1.8600(2) 0.8394(6) 0.5234(2) 0.0556(8) Uani d . 1 1 A .
    H H22A 1.8959 0.7480 0.5920 0.083 Uiso calc R 1 1 . .
    H H22B 1.8909 0.9621 0.5587 0.083 Uiso calc R 1 1 . .
    H H22C 1.8935 0.8122 0.4577 0.083 Uiso calc R 1 1 . .
loop_
    _atom_site_aniso_label
    _atom_site_aniso_U_11
    _atom_site_aniso_U_22
    _atom_site_aniso_U_33
    _atom_site_aniso_U_12
    _atom_site_aniso_U_13
    _atom_site_aniso_U_23
    O1 0.0368(9) 0.212(3) 0.0306(9) 0.0030(17) 0.0155(7) 0.0097(17)
    C1 0.0350(13) 0.0347(16) 0.0299(12) 0.0045(14) 0.0118(10) -0.0026(14)
    C2 0.0321(13) 0.0397(16) 0.0388(14) -0.0034(12) 0.0176(11) -0.0027(13)
    C3 0.0386(14) 0.0361(16) 0.0296(12) 0.0024(13) 0.0176(11) 0.0020(12)
    C4 0.0349(12) 0.0289(13) 0.0312(11) 0.0045(14) 0.0155(9) -0.0022(15)
    C5 0.0343(13) 0.0342(15) 0.0364(13) -0.0003(12) 0.0182(11) -0.0004(13)
    C6 0.0394(14) 0.0341(15) 0.0301(12) 0.0047(12) 0.0149(11) 0.0026(11)
    C7 0.0324(12) 0.0400(17) 0.0286(11) -0.0001(13) 0.0105(9) -0.0028(14)
    C8 0.0299(12) 0.0428(14) 0.0316(12) 0.0007(15) 0.0107(10) 0.0016(15)
    C9 0.0378(13) 0.070(2) 0.0324(12) 0.0009(16) 0.0169(11) -0.0034(17)
    C10 0.0311(12) 0.0370(14) 0.0277(11) 0.0028(15) 0.0110(10) -0.0013(14)
    C11 0.0362(12) 0.062(2) 0.0325(12) 0.0033(15) 0.0169(10) 0.0044(15)
    C12A 0.041(2) 0.054(7) 0.0294(12) -0.002(5) 0.0169(14) 0.001(3)
    C12B 0.041(2) 0.054(7) 0.0294(12) -0.002(5) 0.0169(14) 0.001(3)
    C13 0.0358(13) 0.0627(18) 0.0334(12) 0.0018(16) 0.0126(10) -0.0047(16)
    C14 0.0315(12) 0.0443(17) 0.0306(11) -0.0003(15) 0.0140(10) -0.0024(15)
    C15 0.0354(12) 0.0321(14) 0.0252(11) -0.0002(14) 0.0117(10) -0.0059(14)
    C16 0.0386(13) 0.0352(16) 0.0319(12) -0.0023(12) 0.0175(11) -0.0009(12)
    C17 0.0364(14) 0.0416(16) 0.0284(12) 0.0007(12) 0.0051(11) 0.0001(12)
    C18 0.0318(12) 0.0410(15) 0.0361(12) 0.0005(15) 0.0112(10) -0.0045(16)
    C19 0.0361(15) 0.0401(17) 0.0393(14) -0.0032(12) 0.0197(12) -0.0015(13)
    C20 0.0376(14) 0.0359(17) 0.0301(12) 0.0001(13) 0.0127(11) 0.0018(12)
    C21 0.0363(13) 0.066(2) 0.0384(13) 0.0014(15) 0.0075(11) 0.0007(16)
    C22 0.0354(14) 0.072(2) 0.0537(16) -0.003(2) 0.0123(12) -0.004(2)
_geom_special_details
;
All e.s.d.'s (except the e.s.d. in the dihedral angle between two l.s. planes)
are estimated using the full covariance matrix. The cell e.s.d.'s are taken
into account individually in the estimation of e.s.d.'s in distances, angles
and torsion angles; correlations between e.s.d.'s in cell parameters are only
used when they are defined by crystal symmetry. An approximate (isotropic)
treatment of cell e.s.d.'s is used for estimating e.s.d.'s involving l.s.
planes.
;
loop_
    _geom_bond_atom_site_label_1
    _geom_bond_atom_site_label_2
    _geom_bond_site_symmetry_2
    _geom_bond_distance
    _geom_bond_publ_flag
    O1 C9 . 1.227(3) ?
    C1 C6 . 1.383(3) ?
    C1 C2 . 1.398(3) ?
    C1 C21 . 1.503(3) ?
    C2 C3 . 1.382(3) ?
    C2 H2 . 0.9500 ?
    C3 C4 . 1.409(3) ?
    C3 H3 . 0.9500 ?
    C4 C5 . 1.393(3) ?
    C4 C7 . 1.465(3) ?
    C5 C6 . 1.390(3) ?
    C5 H5 . 0.9500 ?
    C6 H6 . 0.9500 ?
    C7 C8 . 1.352(3) ?
    C7 H7 . 0.9500 ?
    C8 C13 . 1.479(3) ?
    C8 C9 . 1.493(3) ?
    C9 C10 . 1.491(3) ?
    C10 C14 . 1.346(3) ?
    C10 C11 . 1.494(3) ?
    C11 C12B . 1.319(12) ?
    C11 C12A . 1.475(9) ?
    C11 H11A . 0.9900 ?
    C11 H11B . 0.9900 ?
    C11 H11C . 0.9500 ?
    C12A C13 . 1.319(10) ?
    C12A H12A . 0.9500 ?
    C12B C13 . 1.475(11) ?
    C12B H12B . 0.9500 ?
    C13 H13A . 0.9900 ?
    C13 H13B . 0.9900 ?
    C13 H13C . 0.9500 ?
    C14 C15 . 1.458(3) ?
    C14 H14 . 0.9500 ?
    C15 C20 . 1.403(3) ?
    C15 C16 . 1.406(3) ?
    C16 C17 . 1.379(3) ?
    C16 H16 . 0.9500 ?
    C17 C18 . 1.395(3) ?
    C17 H17 . 0.9500 ?
    C18 C19 . 1.390(3) ?
    C18 C22 . 1.503(3) ?
    C19 C20 . 1.392(3) ?
    C19 H19 . 0.9500 ?
    C20 H20 . 0.9500 ?
    C21 H21A . 0.9800 ?
    C21 H21B . 0.9800 ?
    C21 H21C . 0.9800 ?
    C21 H21D . 0.9800 ?
    C21 H21E . 0.9800 ?
    C21 H21F . 0.9800 ?
    C22 H22A . 0.9800 ?
    C22 H22B . 0.9800 ?
    C22 H22C . 0.9800 ?
loop_
    _geom_angle_atom_site_label_1
    _geom_angle_atom_site_label_2
    _geom_angle_atom_site_label_3
    _geom_angle_site_symmetry_1
    _geom_angle_site_symmetry_3
    _geom_angle
    _geom_angle_publ_flag
    C6 C1 C2 . . 117.35(19) ?
    C6 C1 C21 . . 121.5(2) ?
    C2 C1 C21 . . 121.1(2) ?
    C3 C2 C1 . . 121.3(2) ?
    C3 C2 H2 . . 119.4 ?
    C1 C2 H2 . . 119.4 ?
    C2 C3 C4 . . 121.3(2) ?
    C2 C3 H3 . . 119.4 ?
    C4 C3 H3 . . 119.4 ?
    C5 C4 C3 . . 117.09(19) ?
    C5 C4 C7 . . 125.0(2) ?
    C3 C4 C7 . . 117.8(2) ?
    C6 C5 C4 . . 121.0(2) ?
    C6 C5 H5 . . 119.5 ?
    C4 C5 H5 . . 119.5 ?
    C1 C6 C5 . . 122.0(2) ?
    C1 C6 H6 . . 119.0 ?
    C5 C6 H6 . . 119.0 ?
    C8 C7 C4 . . 131.4(2) ?
    C8 C7 H7 . . 114.3 ?
    C4 C7 H7 . . 114.3 ?
    C7 C8 C13 . . 125.34(19) ?
    C7 C8 C9 . . 116.8(2) ?
    C13 C8 C9 . . 117.79(19) ?
    O1 C9 C10 . . 120.20(19) ?
    O1 C9 C8 . . 120.1(2) ?
    C10 C9 C8 . . 119.67(19) ?
    C14 C10 C9 . . 116.93(19) ?
    C14 C10 C11 . . 124.51(19) ?
    C9 C10 C11 . . 118.53(18) ?
    C12B C11 C12A . . 6(4) ?
    C12B C11 C10 . . 120.5(4) ?
    C12A C11 C10 . . 116.7(3) ?
    C12B C11 H11A . . 102.5 ?
    C12A C11 H11A . . 108.1 ?
    C10 C11 H11A . . 108.1 ?
    C12B C11 H11B . . 109.5 ?
    C12A C11 H11B . . 108.1 ?
    C10 C11 H11B . . 108.1 ?
    H11A C11 H11B . . 107.3 ?
    C12B C11 H11C . . 119.7 ?
    C12A C11 H11C . . 123.4 ?
    C10 C11 H11C . . 119.7 ?
    H11A C11 H11C . . 57.9 ?
    H11B C11 H11C . . 49.5 ?
    C13 C12A C11 . . 124.8(4) ?
    C13 C12A H12A . . 117.6 ?
    C11 C12A H12A . . 117.6 ?
    C11 C12B C13 . . 124.8(6) ?
    C11 C12B H12B . . 117.6 ?
    C13 C12B H12B . . 117.6 ?
    C12A C13 C12B . . 6(4) ?
    C12A C13 C8 . . 121.6(3) ?
    C12B C13 C8 . . 118.5(3) ?
    C12A C13 H13A . . 106.9 ?
    C12B C13 H13A . . 112.7 ?
    C8 C13 H13A . . 106.9 ?
    C12A C13 H13B . . 106.9 ?
    C12B C13 H13B . . 104.3 ?
    C8 C13 H13B . . 106.9 ?
    H13A C13 H13B . . 106.7 ?
    C12A C13 H13C . . 117.4 ?
    C12B C13 H13C . . 120.7 ?
    C8 C13 H13C . . 120.7 ?
    H13A C13 H13C . . 48.5 ?
    H13B C13 H13C . . 58.2 ?
    C10 C14 C15 . . 133.0(2) ?
    C10 C14 H14 . . 113.5 ?
    C15 C14 H14 . . 113.5 ?
    C20 C15 C16 . . 116.78(19) ?
    C20 C15 C14 . . 126.1(2) ?
    C16 C15 C14 . . 117.1(2) ?
    C17 C16 C15 . . 121.9(2) ?
    C17 C16 H16 . . 119.1 ?
    C15 C16 H16 . . 119.1 ?
    C16 C17 C18 . . 121.4(2) ?
    C16 C17 H17 . . 119.3 ?
    C18 C17 H17 . . 119.3 ?
    C19 C18 C17 . . 117.1(2) ?
    C19 C18 C22 . . 121.8(2) ?
    C17 C18 C22 . . 121.1(2) ?
    C18 C19 C20 . . 122.2(2) ?
    C18 C19 H19 . . 118.9 ?
    C20 C19 H19 . . 118.9 ?
    C19 C20 C15 . . 120.6(2) ?
    C19 C20 H20 . . 119.7 ?
    C15 C20 H20 . . 119.7 ?
    C1 C21 H21A . . 109.5 ?
    C1 C21 H21B . . 109.5 ?
    H21A C21 H21B . . 109.5 ?
    C1 C21 H21C . . 109.5 ?
    H21A C21 H21C . . 109.5 ?
    H21B C21 H21C . . 109.5 ?
    C1 C21 H21D . . 109.5 ?
    H21A C21 H21D . . 141.1 ?
    H21B C21 H21D . . 56.3 ?
    H21C C21 H21D . . 56.3 ?
    C1 C21 H21E . . 109.5 ?
    H21A C21 H21E . . 56.3 ?
    H21B C21 H21E . . 141.1 ?
    H21C C21 H21E . . 56.3 ?
    H21D C21 H21E . . 109.5 ?
    C1 C21 H21F . . 109.5 ?
    H21A C21 H21F . . 56.3 ?
    H21B C21 H21F . . 56.3 ?
    H21C C21 H21F . . 141.1 ?
    H21D C21 H21F . . 109.5 ?
    H21E C21 H21F . . 109.5 ?
    C18 C22 H22A . . 109.5 ?
    C18 C22 H22B . . 109.5 ?
    H22A C22 H22B . . 109.5 ?
    C18 C22 H22C . . 109.5 ?
    H22A C22 H22C . . 109.5 ?
    H22B C22 H22C . . 109.5 ?
loop_
    _geom_torsion_atom_site_label_1
    _geom_torsion_atom_site_label_2
    _geom_torsion_atom_site_label_3
    _geom_torsion_atom_site_label_4
    _geom_torsion_site_symmetry_1
    _geom_torsion_site_symmetry_2
    _geom_torsion_site_symmetry_3
    _geom_torsion_site_symmetry_4
    _geom_torsion
    _geom_torsion_publ_flag
    C6 C1 C2 C3 . . . . 1.5(4) ?
    C21 C1 C2 C3 . . . . -178.6(3) ?
    C1 C2 C3 C4 . . . . -1.4(4) ?
    C2 C3 C4 C5 . . . . 0.3(4) ?
    C2 C3 C4 C7 . . . . 177.6(2) ?
    C3 C4 C5 C6 . . . . 0.5(4) ?
    C7 C4 C5 C6 . . . . -176.5(2) ?
    C2 C1 C6 C5 . . . . -0.7(4) ?
    C21 C1 C6 C5 . . . . 179.5(3) ?
    C4 C5 C6 C1 . . . . -0.4(4) ?
    C5 C4 C7 C8 . . . . -25.5(5) ?
    C3 C4 C7 C8 . . . . 157.5(3) ?
    C4 C7 C8 C13 . . . . -6.2(6) ?
    C4 C7 C8 C9 . . . . 177.4(3) ?
    C7 C8 C9 O1 . . . . -0.7(5) ?
    C13 C8 C9 O1 . . . . -177.4(4) ?
    C7 C8 C9 C10 . . . . 179.7(3) ?
    C13 C8 C9 C10 . . . . 3.1(5) ?
    O1 C9 C10 C14 . . . . 3.0(5) ?
    C8 C9 C10 C14 . . . . -177.4(3) ?
    O1 C9 C10 C11 . . . . -179.1(4) ?
    C8 C9 C10 C11 . . . . 0.4(5) ?
    C14 C10 C11 C12B . . . . 175(4) ?
    C9 C10 C11 C12B . . . . -3(4) ?
    C14 C10 C11 C12A . . . . 170.2(14) ?
    C9 C10 C11 C12A . . . . -7.5(15) ?
    C12B C11 C12A C13 . . . .  -12E1(3)
                                       ?
    C10 C11 C12A C13 . . . . 12(3) ?
    C12A C11 C12B C13 . . . .  5E1(3)
                                     ?
    C10 C11 C12B C13 . . . . 1(9) ?
    C11 C12A C13 C12B . . . .  5E1(3)
                                     ?
    C11 C12A C13 C8 . . . . -9(3) ?
    C11 C12B C13 C12A . . . .  -12E1(3)
                                       ?
    C11 C12B C13 C8 . . . . 3(9) ?
    C7 C8 C13 C12A . . . . -175.2(17) ?
    C9 C8 C13 C12A . . . . 1.1(17) ?
    C7 C8 C13 C12B . . . . 179(4) ?
    C9 C8 C13 C12B . . . . -5(4) ?
    C9 C10 C14 C15 . . . . -179.3(3) ?
    C11 C10 C14 C15 . . . . 3.0(6) ?
    C10 C14 C15 C20 . . . . 18.6(6) ?
    C10 C14 C15 C16 . . . . -164.2(3) ?
    C20 C15 C16 C17 . . . . -0.5(4) ?
    C14 C15 C16 C17 . . . . -178.0(3) ?
    C15 C16 C17 C18 . . . . 0.1(4) ?
    C16 C17 C18 C19 . . . . -0.2(4) ?
    C16 C17 C18 C22 . . . . 179.5(3) ?
    C17 C18 C19 C20 . . . . 0.6(4) ?
    C22 C18 C19 C20 . . . . -179.1(3) ?
    C18 C19 C20 C15 . . . . -1.0(4) ?
    C16 C15 C20 C19 . . . . 0.9(4) ?
    C14 C15 C20 C19 . . . . 178.1(3) ?
loop_
    _geom_hbond_atom_site_label_D
    _geom_hbond_atom_site_label_H
    _geom_hbond_atom_site_label_A
    _geom_hbond_site_symmetry_A
    _geom_hbond_distance_DH
    _geom_hbond_distance_HA
    _geom_hbond_distance_DA
    _geom_hbond_angle_DHA
    C3 H3 Cg2 2_645 0.95 2.78 3.538(3) 137
    C6 H6 Cg3 2_755 0.95 2.64 3.423(3) 139
    C16 H16 Cg3 2_846 0.95 2.85 3.496(3) 126
    C13 H13b Cg1 2_755 0.99 2.89 3.642(6) 134
data_global
_journal_date_recd_electronic     2011-12-20
_journal_date_accepted     2011-12-25
_journal_name_full     'Acta Crystallographica, Section E'
_journal_year     2012
_journal_volume     68
_journal_issue      2
_journal_page_first     o355
_journal_page_last     o355
_journal_paper_category     QO
_journal_paper_doi     10.1107/S1600536811055632
_journal_coeditor_code     SU2352
_publ_contact_author_name     'Werner Massa'
_publ_contact_author_address
;
Fachbereich Chemie der Philipps-Universit\"at
Hans-Meerwein-Strasse
D-35043 Marburg, Germany
;
_publ_contact_author_email     abaee@ccerci.ac.ir,massa@chemie.uni-marburg.de
_publ_contact_author_fax     ?
_publ_contact_author_phone     ?
_publ_section_title
;
(2<i>E</i>,6<i>E</i>)-2,6-Bis(4-methylbenzylidene)cyclohex-3-en-1-one
;
loop_
    _publ_author_name
    _publ_author_footnote
    _publ_author_address
    'Abaee, M. Saeed' .
;
Organic Chemistry Laboratory, Chemistry and Chemical Engineering
Research Center of Iran
PO Box 14335-186, Tehran, Iran
;
    'Massa, Werner' .
;
Fachbereich Chemie der Philipps-Universit\"at
Hans-Meerwein-Strasse
D-35043 Marburg, Germany
;
    'Mojtahedi, Mohammad M.' .
;
Organic Chemistry Laboratory, Chemistry and Chemical Engineering
Research Center of Iran
PO Box 14335-186, Tehran, Iran
;
    'Mesbah, A. Wahid' .
;
Organic Chemistry Laboratory, Chemistry and Chemical Engineering
Research Center of Iran
PO Box 14335-186, Tehran, Iran
;
