# Supplementary material for: (2E,6E)-2,6-Bis(4-methyl­benzyl­idene)cyclo­hex-3-en-1-one
Source: Acta Crystallogr Sect E Struct Rep Online. 2012 Jan 11;68(Pt 2):o355. doi: 10.1107/S1600536811055632 (PMC3275037; doi:10.1107/S1600536811055632)
Supplement: Supplementary file 2 [file e-68-0o355-Isup2.hkl]

#
# h,k,l, Fc-squared, Fo-squared, sigma(Fo-squared) and status flag
#
data_I
_shelx_title ' MB3       P2(1)'
_shelx_refln_list_code          4
_shelx_F_calc_maximum       67.71
_exptl_crystal_F_000       320.00
_reflns_d_resolution_high  0.8112
 
loop_
 _symmetry_equiv_pos_as_xyz
 'x, y, z'
 '-x, y+1/2, -z'
 
_cell_length_a    10.7108
_cell_length_b     7.2772
_cell_length_c    11.4690
_cell_angle_alpha  90.000
_cell_angle_beta  114.366
_cell_angle_gamma  90.000
 
_shelx_F_squared_multiplier     1.000
 
loop_
 _refln_index_h
 _refln_index_k
 _refln_index_l
 _refln_F_squared_calc
 _refln_F_squared_meas
 _refln_F_squared_sigma
 _refln_observed_status
   1   0   0      787.27      703.52     18.02 o
   2   0   0      772.28      785.87     36.68 o
   3   0   0        3.26        5.19      3.43 o
   4   0   0        4.91       10.80      2.96 o
   5   0   0      178.69      171.86      4.09 o
   6   0   0       70.93       70.74      3.77 o
   7   0   0       94.00       88.35      3.27 o
   8   0   0      209.44      203.40     11.73 o
   9   0   0       53.32       49.12      3.70 o
  10   0   0       16.61       18.44      3.88 o
  11   0   0       12.41       14.77      4.57 o
   1   1   0        1.16        1.70      3.48 o
   2   1   0      103.72       97.53      5.51 o
   3   1   0      129.24      125.89      3.12 o
   4   1   0      700.34      732.12     15.58 o
   5   1   0      337.31      329.04      9.03 o
   6   1   0       47.22       47.13      2.20 o
   7   1   0      222.91      221.26      4.30 o
   8   1   0      125.27      123.83      2.89 o
   9   1   0        8.49        8.99      2.49 o
  10   1   0        1.89        3.07      2.98 o
  11   1   0        3.16        2.63      3.33 o
   1   2   0       41.35       39.36      3.33 o
   2   2   0       48.77       44.94      3.88 o
   3   2   0       38.68       39.91      2.38 o
   4   2   0       44.48       44.66      2.24 o
   5   2   0      110.40      112.51      2.50 o
   6   2   0       12.73       11.69      2.07 o
   7   2   0       41.04       41.33      2.72 o
   8   2   0       97.20      101.34      2.85 o
   9   2   0       30.71       25.02      2.87 o
  10   2   0        4.14        4.14      3.32 o
  11   2   0        9.02        7.46      3.26 o
   1   3   0        7.73        8.53      2.01 o
   2   3   0       77.07       74.22      2.70 o
   3   3   0       24.69       27.62      2.21 o
   4   3   0      124.42      117.76      3.60 o
   5   3   0       52.68       53.25      2.38 o
   6   3   0       80.58       75.80      2.71 o
   7   3   0      153.64      157.52      3.28 o
   8   3   0      189.19      208.11      7.30 o
   9   3   0       20.82       14.66      2.77 o
  10   3   0        4.60        3.29      3.37 o
  11   3   0        4.43        3.83      4.12 o
   0   4   0     1507.03     1542.96     66.96 o
   1   4   0      665.77      625.37     19.52 o
   2   4   0      176.35      182.61      4.01 o
   3   4   0       48.61       52.16      2.44 o
   4   4   0       36.35       36.28      2.13 o
   5   4   0       21.92       18.73      2.47 o
   6   4   0        6.35        6.85      2.75 o
   7   4   0        3.19        4.50      2.63 o
   8   4   0        9.44        9.33      2.73 o
   9   4   0        1.46        2.19      3.30 o
  10   4   0        3.07        3.73      3.21 o
   1   5   0       18.89       18.81      2.25 o
   2   5   0       34.09       33.82      2.45 o
   3   5   0        9.50        9.77      2.65 o
   4   5   0       19.88       20.45      3.11 o
   5   5   0        3.53        3.39      2.31 o
   6   5   0       55.44       58.26      2.82 o
   7   5   0       17.38       12.67      2.91 o
   8   5   0       74.53       86.26      3.54 o
   9   5   0        3.34        2.40      3.52 o
   0   6   0       75.29       67.57      4.42 o
   1   6   0      322.93      308.37      7.05 o
   2   6   0      139.16      150.76      5.19 o
   3   6   0       23.72       21.27      3.01 o
   4   6   0       13.24       13.47      2.97 o
   5   6   0        0.92        1.09      2.80 o
   6   6   0       14.97       16.81      3.11 o
   7   6   0       16.80       15.96      3.62 o
   8   6   0       21.36       26.49      3.36 o
   1   7   0       12.61       13.49      3.20 o
   2   7   0       12.89       14.21      3.04 o
   3   7   0        3.89        3.96      3.00 o
   4   7   0        7.93        4.99      3.49 o
   5   7   0       11.96        9.83      3.54 o
   6   7   0       50.99       57.67      3.78 o
   7   7   0        4.87        6.04      4.37 o
   0   8   0       35.08       31.85      4.70 o
   1   8   0       38.15       32.83      3.36 o
   2   8   0       19.17       16.13      4.03 o
   3   8   0        3.74        2.44      3.98 o
   4   8   0        3.62        3.82      3.99 o
   5   8   0        0.83       -0.20      4.76 o
 -12   0   1        6.46        3.20      5.59 o
 -11   0   1        0.15        3.05      4.86 o
 -10   0   1        2.56        1.25      4.43 o
  -9   0   1        0.00       -0.24      3.53 o
  -8   0   1       57.92       53.87      3.76 o
  -7   0   1       79.30       71.85      4.09 o
  -6   0   1      321.58      319.99     12.05 o
  -5   0   1      155.56      162.85      6.71 o
  -4   0   1      119.96      122.04      4.46 o
  -3   0   1        5.23        1.89      3.77 o
  -2   0   1      788.03      760.34     27.67 o
  -1   0   1      932.83      933.24     16.36 o
   0   0   1      589.05      579.29     18.36 o
   1   0   1      770.58      740.11     14.03 o
   2   0   1        1.07        0.73      4.41 o
   3   0   1       19.98       14.69      3.39 o
   4   0   1       26.91       22.41      2.96 o
   5   0   1       20.31       24.42      3.92 o
   6   0   1       13.37        8.57      2.79 o
   7   0   1      165.81      163.17      4.50 o
   8   0   1      359.32      367.87      5.04 o
   9   0   1        0.09       -0.35      3.87 o
  10   0   1        0.20       -2.02      4.45 o
  11   0   1       24.53       31.16      4.74 o
 -12   1   1       24.42       29.56      3.90 o
 -11   1   1        9.12        9.51      3.18 o
 -10   1   1       21.57       18.52      2.60 o
  -9   1   1       11.69       10.43      2.74 o
  -8   1   1       95.92       97.92      2.82 o
  -7   1   1       89.91       85.97      2.34 o
  -6   1   1      105.85      115.53      2.93 o
  -5   1   1      686.51      666.57     22.79 o
  -4   1   1      238.61      208.83      5.67 o
  -3   1   1       20.61       21.24      2.64 o
  -2   1   1      116.78      112.90      5.58 o
  -1   1   1      439.11      462.67     20.18 o
   0   1   1      633.57      664.81      8.73 o
   1   1   1      933.21      883.39     21.75 o
   2   1   1      131.73      123.44      3.45 o
   3   1   1        2.62        2.75      2.14 o
   4   1   1     1030.73     1107.52      5.55 o
   5   1   1      212.74      225.21      3.73 o
   6   1   1       91.60       82.96      2.28 o
   7   1   1      348.87      346.86      8.93 o
   8   1   1      284.52      274.88      7.73 o
   9   1   1        0.48       -0.35      2.63 o
  10   1   1        1.35        1.55      3.30 o
  11   1   1        2.38        2.33      3.22 o
 -12   2   1        5.55       10.72      6.03 o
 -11   2   1        0.27        1.06      3.20 o
 -10   2   1       10.27        8.96      2.83 o
  -9   2   1       35.85       34.24      2.77 o
  -8   2   1       69.43       66.35      2.74 o
  -7   2   1       87.12       80.84      2.53 o
  -6   2   1      180.02      175.76      6.77 o
  -5   2   1       90.92       89.03      3.71 o
  -4   2   1      174.29      190.97      6.27 o
  -3   2   1       47.31       52.56      2.78 o
  -2   2   1      296.67      285.45     17.50 o
  -1   2   1      732.89      714.10     16.44 o
   0   2   1      288.88      273.02      5.27 o
   1   2   1      477.82      435.98     17.55 o
   2   2   1        5.65        3.88      2.43 o
   3   2   1       19.25       20.01      2.37 o
   4   2   1        3.80        3.89      2.14 o
   5   2   1        2.76        1.63      1.99 o
   6   2   1        0.37        0.73      2.02 o
   7   2   1      199.99      206.86      3.27 o
   8   2   1      223.42      225.84      8.48 o
   9   2   1        3.24        3.95      2.65 o
  10   2   1        0.39        1.45      3.12 o
  11   2   1       23.14       26.54      4.05 o
 -11   3   1        0.21       -2.33      3.38 o
 -10   3   1       21.21       23.39      3.54 o
  -9   3   1       39.30       37.49      2.84 o
  -8   3   1       77.33       77.29      3.07 o
  -7   3   1       86.37       86.45      3.05 o
  -6   3   1      156.10      168.62      6.08 o
  -5   3   1      160.16      156.37      5.97 o
  -4   3   1      133.13      136.81      5.99 o
  -3   3   1       20.96       14.99      2.35 o
  -2   3   1       79.85       87.59      2.94 o
  -1   3   1      104.75      109.13      3.03 o
   0   3   1      546.58      576.83     10.47 o
   1   3   1       56.69       54.56      2.74 o
   2   3   1      117.02      122.53      3.51 o
   3   3   1       19.46       17.42      2.34 o
   4   3   1      195.82      203.56      5.49 o
   5   3   1       16.10       14.19      2.01 o
   6   3   1       14.68       12.78      2.62 o
   7   3   1      357.05      390.49     11.29 o
   8   3   1      104.09      105.87      5.24 o
   9   3   1        0.80        0.76      3.11 o
  10   3   1        1.17       -0.04      3.34 o
 -11   4   1        2.82        6.37      5.44 o
 -10   4   1       16.32       13.34      3.27 o
  -9   4   1       37.12       40.87      3.45 o
  -8   4   1       46.39       46.04      2.86 o
  -7   4   1       77.09       77.83      3.02 o
  -6   4   1       15.34       17.47      2.65 o
  -5   4   1       12.58        8.12      2.10 o
  -4   4   1      101.40      104.88      3.04 o
  -3   4   1       18.95       21.19      2.35 o
  -2   4   1       52.52       54.01      3.79 o
  -1   4   1      282.83      287.70     12.58 o
   0   4   1       90.36       91.85      3.01 o
   1   4   1      115.73      110.36      3.99 o
   2   4   1        3.84        3.29      2.02 o
   3   4   1        4.79        5.60      2.12 o
   4   4   1        2.69        4.30      1.89 o
   5   4   1        3.32        2.54      2.58 o
   6   4   1       20.17       19.68      2.81 o
   7   4   1      192.76      214.80     10.15 o
   8   4   1       54.10       56.42      3.14 o
   9   4   1        1.26        5.26      3.17 o
  10   4   1        0.10        0.43      4.36 o
 -10   5   1       10.57       10.83      3.93 o
  -9   5   1       16.59       16.36      3.56 o
  -8   5   1       28.39       27.79      3.61 o
  -7   5   1       14.99       17.31      2.76 o
  -6   5   1       49.60       48.83      2.72 o
  -5   5   1       19.53       16.47      2.95 o
  -4   5   1       20.27       22.11      2.96 o
  -3   5   1        0.69        2.08      2.38 o
  -2   5   1       18.65       20.49      2.26 o
  -1   5   1       60.87       60.75      2.41 o
   0   5   1      143.42      134.54      3.08 o
   1   5   1       19.03       18.67      2.51 o
   2   5   1       71.36       68.67      2.68 o
   3   5   1       49.71       50.04      2.85 o
   4   5   1       12.18       12.72      2.67 o
   5   5   1       16.84       17.49      2.68 o
   6   5   1       87.49       92.53      3.95 o
   7   5   1      255.24      284.52     10.40 o
   8   5   1       16.15       16.10      3.39 o
   9   5   1        2.86        0.25      3.65 o
  -9   6   1        7.00        6.27      3.92 o
  -8   6   1       42.38       45.40      3.54 o
  -7   6   1       80.10       87.56      3.71 o
  -6   6   1        6.80        3.45      2.87 o
  -5   6   1        0.57        0.20      2.79 o
  -4   6   1       26.57       23.56      3.01 o
  -3   6   1        5.16        3.94      3.00 o
  -2   6   1       27.50       25.91      3.05 o
  -1   6   1       68.17       73.21      3.16 o
   0   6   1       40.23       39.78      2.93 o
   1   6   1       12.85       13.62      3.15 o
   2   6   1        2.59        2.24      2.74 o
   3   6   1        0.90        0.26      2.90 o
   4   6   1        2.13        3.23      2.95 o
   5   6   1        4.71        4.72      2.84 o
   6   6   1       23.59       22.65      3.59 o
   7   6   1      104.34      120.05      3.65 o
   8   6   1        4.66        3.92      3.58 o
  -7   7   1        3.66       -0.22      3.59 o
  -6   7   1        5.23        3.77      3.55 o
  -5   7   1        2.07        0.78      3.48 o
  -4   7   1        0.64       -0.36      3.38 o
  -3   7   1        8.99        9.85      2.91 o
  -2   7   1       33.15       37.58      3.14 o
  -1   7   1       45.25       44.08      3.07 o
   0   7   1       19.48       16.22      2.64 o
   1   7   1        6.28        6.09      3.01 o
   2   7   1       12.51       10.22      3.04 o
   3   7   1       22.11       22.72      3.54 o
   4   7   1        1.43        0.41      3.69 o
   5   7   1       27.61       25.99      3.67 o
   6   7   1       76.88       83.61      5.13 o
   7   7   1      113.83      106.50      8.32 o
  -5   8   1        1.40        3.38      4.68 o
  -4   8   1        7.81        9.03      3.79 o
  -3   8   1        1.88        3.02      4.21 o
  -2   8   1       16.16       14.14      3.93 o
  -1   8   1       11.15       11.17      3.50 o
   0   8   1       21.04       17.95      3.73 o
   1   8   1        3.65        3.50      3.93 o
   2   8   1        3.33        3.06      3.74 o
   3   8   1        0.61        0.48      3.97 o
   4   8   1        0.30        0.88      4.15 o
 -12   0   2        4.32        4.12      5.04 o
 -11   0   2        3.33        2.74      4.40 o
 -10   0   2       21.64       26.59      4.00 o
  -9   0   2       13.06       12.28      3.60 o
  -8   0   2       23.33       21.44      3.58 o
  -7   0   2        2.59        0.87      2.73 o
  -6   0   2        9.79       13.63      3.04 o
  -5   0   2     1506.54     1616.81    105.82 o
  -4   0   2      834.35      796.67      7.72 o
  -3   0   2      503.21      502.06      7.64 o
  -2   0   2        6.69        7.42      5.09 o
  -1   0   2      214.28      203.58      8.03 o
   0   0   2      284.28      267.60      7.43 o
   1   0   2        2.28        2.92      4.55 o
   2   0   2      245.51      225.11      4.97 o
   3   0   2       46.94       40.11      3.15 o
   4   0   2      120.50      116.63      3.53 o
   5   0   2       83.44       80.75      3.24 o
   6   0   2      167.69      173.37      3.70 o
   7   0   2      304.16      310.48      6.73 o
   8   0   2       32.12       36.87      4.41 o
   9   0   2        7.45        0.34      4.12 o
  10   0   2        4.39        5.00      5.54 o
  11   0   2        5.40       13.25      5.51 o
 -12   1   2        0.19       -0.11      3.35 o
 -11   1   2       10.41        7.73      3.33 o
 -10   1   2       34.77       30.03      2.87 o
  -9   1   2      458.54      467.74      7.96 o
  -8   1   2      161.39      169.02      3.92 o
  -7   1   2       15.43       15.90      2.08 o
  -6   1   2       29.59       28.27      2.17 o
  -5   1   2       30.08       31.06      2.24 o
  -4   1   2      113.35      107.85      3.65 o
  -3   1   2      601.95      574.27     13.43 o
  -2   1   2     1195.33     1251.47     32.53 o
   0   1   2      639.59      649.99      8.01 o
   1   1   2      222.85      209.55      5.83 o
   2   1   2      487.65      491.38      4.52 o
   3   1   2     1444.67     1495.71     22.49 o
   4   1   2       84.98       85.12      2.35 o
   5   1   2        6.19        4.74      1.93 o
   6   1   2      147.12      147.19      2.57 o
   7   1   2        1.38        1.92      2.47 o
   8   1   2        2.08       -0.05      2.51 o
   9   1   2        0.26       -0.89      2.93 o
  10   1   2        0.75       -0.55      3.17 o
  11   1   2        4.86        2.80      5.54 o
 -12   2   2        4.14        0.30      3.77 o
 -11   2   2        5.84        3.52      3.20 o
 -10   2   2       14.55       12.18      2.64 o
  -9   2   2        5.79        6.85      2.61 o
  -8   2   2       23.81       25.17      2.67 o
  -7   2   2       11.10       10.56      2.18 o
  -6   2   2       21.62       18.02      2.11 o
  -5   2   2      851.05      905.48     32.57 o
  -4   2   2      375.64      381.71      7.36 o
  -3   2   2      704.20      669.82     18.85 o
  -2   2   2     1499.14     1513.02     34.67 o
  -1   2   2     4584.47     4774.40    122.00 o
   0   2   2     1577.87     1577.35     45.31 o
   1   2   2      314.15      284.88      6.64 o
   2   2   2      133.57      137.37      3.20 o
   3   2   2       23.21       19.23      2.25 o
   4   2   2       99.70      100.83      3.27 o
   5   2   2       95.50       90.49      2.42 o
   6   2   2      218.06      236.67      3.33 o
   7   2   2      355.87      367.86      4.92 o
   8   2   2       66.48       64.31      3.28 o
   9   2   2       12.19       10.22      3.29 o
  10   2   2        5.75        4.87      3.19 o
 -11   3   2        0.10        0.18      3.73 o
 -10   3   2        3.25        3.89      3.65 o
  -9   3   2       78.78       76.32      2.93 o
  -8   3   2       20.71       18.70      2.57 o
  -7   3   2       85.93       83.47      2.85 o
  -6   3   2      117.33      114.79      3.10 o
  -5   3   2       36.53       35.88      2.33 o
  -4   3   2       68.02       76.61      2.58 o
  -3   3   2      283.78      298.25     10.88 o
  -2   3   2      182.99      198.41      4.92 o
  -1   3   2     2157.82     2193.85     72.11 o
   0   3   2       46.18       37.64      2.84 o
   1   3   2      334.41      340.55      7.94 o
   2   3   2       96.07       89.52      2.27 o
   3   3   2      240.11      231.97      3.95 o
   4   3   2       74.59       71.72      2.40 o
   5   3   2       66.52       63.39      2.54 o
   6   3   2       44.50       45.03      2.77 o
   7   3   2        8.12        6.68      2.67 o
   8   3   2        0.21        1.60      2.79 o
   9   3   2        0.84        2.79      3.14 o
  10   3   2        1.15       -1.23      3.69 o
 -11   4   2        4.10        4.04      3.75 o
 -10   4   2        8.40        5.55      3.34 o
  -9   4   2        0.75        1.64      2.92 o
  -8   4   2       26.06       27.96      2.89 o
  -7   4   2       26.06       26.15      2.83 o
  -6   4   2       29.20       29.84      2.73 o
  -5   4   2      199.49      188.46      3.86 o
  -4   4   2       62.81       60.88      2.36 o
  -3   4   2      160.12      160.74      6.73 o
  -2   4   2      321.49      330.18     13.12 o
  -1   4   2     1262.53     1264.31     43.61 o
   0   4   2      400.20      385.88      4.25 o
   1   4   2      111.99      120.53      3.72 o
   2   4   2       31.76       32.78      2.28 o
   3   4   2       11.24       10.63      1.91 o
   4   4   2       37.80       37.98      2.36 o
   5   4   2       23.65       22.55      2.72 o
   6   4   2      133.03      139.10      5.81 o
   7   4   2      240.76      270.67     11.04 o
   8   4   2       60.67       59.92      3.40 o
   9   4   2        6.09        4.04      3.38 o
 -10   5   2       21.04       26.43      3.73 o
  -9   5   2        0.31        0.71      3.20 o
  -8   5   2       54.75       56.58      3.23 o
  -7   5   2       84.26       86.38      3.17 o
  -6   5   2       58.42       57.15      2.88 o
  -5   5   2        4.38        3.37      2.98 o
  -4   5   2       14.20       12.65      3.22 o
  -3   5   2       90.21       86.68      3.18 o
  -2   5   2        0.63        0.31      2.26 o
  -1   5   2      230.60      222.32      5.64 o
   0   5   2       33.74       33.29      2.11 o
   1   5   2      191.51      185.36      6.69 o
   2   5   2       11.33       11.45      2.90 o
   3   5   2       44.84       41.83      2.92 o
   4   5   2       37.48       36.05      2.79 o
   5   5   2       78.20       81.52      2.76 o
   6   5   2        4.36        6.46      2.49 o
   7   5   2       20.04       23.27      3.41 o
   8   5   2        0.57       -0.72      3.54 o
   9   5   2        0.54        0.59      7.79 o
  -9   6   2        2.36        1.69      3.50 o
  -8   6   2       13.78       12.54      3.29 o
  -7   6   2       23.11       26.06      3.58 o
  -6   6   2       15.36       12.49      2.88 o
  -5   6   2       39.12       37.60      3.20 o
  -4   6   2        3.45        2.29      2.95 o
  -3   6   2        8.06        7.59      2.91 o
  -2   6   2        6.03        6.98      3.31 o
  -1   6   2       67.72       72.30      3.25 o
   0   6   2       12.79       16.79      2.89 o
   1   6   2       20.98       24.74      3.18 o
   2   6   2        8.47        6.85      2.91 o
   3   6   2        5.14        6.84      2.95 o
   4   6   2       18.08       15.11      3.03 o
   5   6   2        3.04        1.55      2.86 o
   6   6   2       15.44       13.83      3.72 o
   7   6   2       44.47       44.82      3.63 o
  -8   7   2       22.86       15.89      6.89 o
  -7   7   2       23.27       20.33      3.98 o
  -6   7   2       11.20       11.47      3.97 o
  -5   7   2        0.65       -2.09      3.65 o
  -4   7   2        1.62        0.82      3.41 o
  -3   7   2       16.61       10.12      3.26 o
  -2   7   2        8.51        6.34      3.19 o
  -1   7   2       46.52       48.55      2.69 o
   0   7   2       16.29       14.70      2.71 o
   1   7   2       57.92       58.01      3.31 o
   2   7   2        2.23        1.85      3.16 o
   3   7   2       16.59       17.56      3.71 o
   4   7   2        8.98        8.16      3.73 o
   5   7   2       29.12       30.15      3.90 o
   6   7   2        0.36        2.46      4.41 o
  -5   8   2       11.67        9.06      4.20 o
  -4   8   2        3.47        2.90      4.27 o
  -3   8   2       38.43       39.15      3.97 o
  -2   8   2       51.02       57.16      4.25 o
  -1   8   2        4.91        4.62      3.58 o
   0   8   2       21.23       22.44      3.67 o
   1   8   2       18.29       21.96      4.19 o
   2   8   2        2.85        3.07      3.71 o
   3   8   2        2.23        2.71      3.59 o
   4   8   2        9.67       11.06      5.11 o
 -12   0   3        4.25       10.59      4.57 o
 -11   0   3        2.77       -0.63      4.43 o
 -10   0   3       49.39       56.02      4.20 o
  -9   0   3      128.80      131.94      4.56 o
  -8   0   3       62.44       60.75      3.65 o
  -7   0   3       29.48       29.54      2.94 o
  -6   0   3       88.21       90.91      3.67 o
  -5   0   3      157.15      174.98     10.26 o
  -4   0   3      155.73      162.14      4.83 o
  -3   0   3      165.08      166.46      5.00 o
  -2   0   3      136.60      134.67      6.04 o
  -1   0   3       28.66       33.43      3.82 o
   0   0   3      278.65      277.16      6.70 o
   1   0   3        0.91        1.00      3.13 o
   2   0   3      160.54      168.36      6.44 o
   3   0   3       73.89       82.02      3.90 o
   4   0   3      436.20      436.12      7.81 o
   5   0   3      126.41      123.09      3.45 o
   6   0   3      109.07      105.48      3.95 o
   7   0   3      131.77      117.93      4.34 o
   8   0   3        6.47        2.46      3.62 o
   9   0   3        2.75        2.20      4.70 o
  10   0   3       15.14       10.39      4.64 o
 -12   1   3        2.26        4.84      3.34 o
 -11   1   3        0.92        2.39      3.12 o
 -10   1   3        3.46        8.36      2.79 o
  -9   1   3      160.14      152.83      3.41 o
  -8   1   3      179.91      183.17      3.33 o
  -7   1   3       11.41       12.47      2.08 o
  -6   1   3       28.11       28.82      2.26 o
  -5   1   3      148.67      165.89      3.04 o
  -4   1   3       74.38       75.98      2.83 o
  -3   1   3       47.30       43.31      2.78 o
  -2   1   3     1069.41     1111.10      8.19 o
  -1   1   3     1220.08     1246.41     26.96 o
   0   1   3      249.62      242.59      7.03 o
   1   1   3        2.80        2.47      2.22 o
   2   1   3      461.98      442.05      5.72 o
   3   1   3      722.55      732.58     14.94 o
   4   1   3       37.58       39.23      2.18 o
   5   1   3       41.61       37.86      2.09 o
   6   1   3       42.02       40.19      2.58 o
   7   1   3       44.25       38.96      2.72 o
   8   1   3        4.07        0.68      2.52 o
   9   1   3        0.14       -0.66      3.26 o
  10   1   3       19.42       23.64      3.77 o
 -12   2   3        8.64       11.70      3.45 o
 -11   2   3        0.75       -1.10      3.46 o
 -10   2   3       16.78       19.50      2.83 o
  -9   2   3       55.21       54.97      2.99 o
  -8   2   3       37.10       33.69      2.82 o
  -7   2   3      122.54      114.93      2.68 o
  -6   2   3       97.07       98.07      3.55 o
  -5   2   3       94.13      100.47      3.45 o
  -4   2   3       58.82       62.97      2.57 o
  -3   2   3      189.92      200.19      8.71 o
  -2   2   3      155.70      157.09      4.19 o
  -1   2   3        1.28        0.99      3.10 o
   0   2   3      199.98      204.06      3.38 o
   1   2   3      110.41      105.48      2.49 o
   2   2   3      136.09      149.60      4.21 o
   3   2   3       28.26       28.13      2.16 o
   4   2   3      177.81      180.64      2.79 o
   5   2   3      132.76      124.26      2.56 o
   6   2   3      164.30      163.25      3.12 o
   7   2   3      107.75       98.41      2.96 o
   8   2   3        3.58        1.48      2.56 o
   9   2   3        2.09       -1.00      3.18 o
  10   2   3       11.59        9.85      3.93 o
 -12   3   3        8.57        9.67      4.12 o
 -11   3   3        0.61        3.81      3.36 o
 -10   3   3        6.97        4.89      2.92 o
  -9   3   3       64.18       63.19      2.80 o
  -8   3   3       41.34       37.60      2.78 o
  -7   3   3        2.95        2.68      2.69 o
  -6   3   3       59.04       53.30      2.41 o
  -5   3   3       76.83       80.75      2.61 o
  -4   3   3       10.36        8.01      2.28 o
  -3   3   3        7.72       12.30      2.49 o
  -2   3   3      222.74      199.45     16.45 o
  -1   3   3      307.71      290.94      8.20 o
   0   3   3      120.06      114.28      2.61 o
   1   3   3       15.99       19.55      2.29 o
   2   3   3      240.32      240.57      3.67 o
   3   3   3      172.23      175.15      2.72 o
   4   3   3      139.33      141.06      3.84 o
   5   3   3      159.91      159.48      3.04 o
   6   3   3       62.64       60.99      2.73 o
   7   3   3       14.75       14.22      2.69 o
   8   3   3        4.70        4.73      3.26 o
   9   3   3        0.96        0.56      3.32 o
 -11   4   3       10.63       12.22      3.26 o
 -10   4   3        2.54        4.58      3.48 o
  -9   4   3       12.33       15.23      3.00 o
  -8   4   3       31.64       30.97      2.87 o
  -7   4   3      153.41      162.16      3.70 o
  -6   4   3       80.11       81.33      3.06 o
  -5   4   3       21.34       20.11      2.38 o
  -4   4   3       25.60       26.25      2.48 o
  -3   4   3       89.55       91.03      2.95 o
  -2   4   3       74.10       67.80      3.06 o
  -1   4   3       41.12       42.21      2.82 o
   0   4   3      100.28       96.98      2.61 o
   1   4   3       54.10       54.83      2.76 o
   2   4   3       59.09       60.45      2.58 o
   3   4   3        0.89       -1.57      2.04 o
   4   4   3       10.33        8.74      2.26 o
   5   4   3      128.56      131.68      4.19 o
   6   4   3      204.28      218.09      8.44 o
   7   4   3       40.74       39.51      3.34 o
   8   4   3        2.25       -0.91      3.50 o
   9   4   3        0.53        2.89      4.04 o
 -10   5   3       23.55       20.54      3.87 o
  -9   5   3       11.01       10.11      3.53 o
  -8   5   3        2.52        0.47      2.94 o
  -7   5   3        1.47        0.72      2.78 o
  -6   5   3       21.08       23.18      2.83 o
  -5   5   3       17.59       14.23      3.12 o
  -4   5   3        5.76        3.22      2.92 o
  -3   5   3       29.11       32.35      3.18 o
  -2   5   3       45.09       39.07      2.90 o
  -1   5   3       56.85       49.79      2.59 o
   0   5   3       20.45       21.83      2.44 o
   1   5   3        8.05        5.77      3.14 o
   2   5   3       56.99       55.26      3.14 o
   3   5   3       22.79       23.19      2.85 o
   4   5   3       73.83       70.10      4.38 o
   5   5   3      104.95      115.59      2.80 o
   6   5   3       53.33       54.36      2.97 o
   7   5   3        5.55        5.68      2.87 o
   8   5   3        5.37        3.93      3.36 o
  -9   6   3        3.55        3.29      3.33 o
  -8   6   3        7.91        6.15      3.23 o
  -7   6   3       52.08       58.55      3.70 o
  -6   6   3       27.61       26.40      3.20 o
  -5   6   3        3.45        3.11      2.95 o
  -4   6   3       11.53       13.62      3.28 o
  -3   6   3       42.63       41.50      3.44 o
  -2   6   3       37.27       35.23      3.41 o
  -1   6   3       26.68       23.20      3.13 o
   0   6   3       29.44       25.09      2.87 o
   1   6   3       15.74       12.83      3.13 o
   2   6   3       22.94       20.37      3.02 o
   3   6   3        1.34        0.40      2.82 o
   4   6   3        3.44        2.49      2.86 o
   5   6   3       63.85       63.82      3.77 o
   6   6   3      106.44      111.13      3.88 o
   7   6   3        6.23        4.43      4.13 o
  -8   7   3        2.28        3.11      5.29 o
  -7   7   3        0.46        0.18      3.61 o
  -6   7   3        4.34        4.84      4.19 o
  -5   7   3       10.77       11.09      3.76 o
  -4   7   3        8.76        9.01      3.82 o
  -3   7   3       20.43       20.00      3.43 o
  -2   7   3       34.60       36.90      3.53 o
  -1   7   3       16.97       16.43      3.16 o
   0   7   3       11.85       11.67      3.08 o
   1   7   3        8.62        8.42      3.49 o
   2   7   3        7.46        5.77      3.87 o
   3   7   3        2.27        1.27      3.48 o
   4   7   3        5.96        3.91      3.96 o
   5   7   3       18.02       16.05      3.86 o
  -5   8   3        0.47        1.55      4.36 o
  -4   8   3        5.52        6.14      4.47 o
  -3   8   3       21.57       20.31      4.03 o
  -2   8   3       14.76       13.38      3.41 o
  -1   8   3       12.42       11.95      3.65 o
   0   8   3        4.13        4.12      3.50 o
   1   8   3        1.38        0.63      3.85 o
   2   8   3       14.02       14.98      3.82 o
   3   8   3        1.28        0.87      4.49 o
 -13   0   4        0.53       10.92      7.79 o
 -12   0   4        3.63        0.44      4.98 o
 -11   0   4        4.69        2.61      4.63 o
 -10   0   4      213.48      214.51      4.72 o
  -9   0   4        0.79        2.42      3.86 o
  -8   0   4       58.62       57.92      3.69 o
  -7   0   4        0.08       -1.13      3.00 o
  -6   0   4      133.56      155.48      7.57 o
  -5   0   4      339.01      351.51      5.52 o
  -4   0   4      767.22      815.84     41.13 o
  -3   0   4      616.46      633.52      8.84 o
  -2   0   4      134.05      130.47      4.80 o
  -1   0   4      303.48      306.07      4.99 o
   0   0   4      706.82      722.92     22.12 o
   1   0   4       39.62       38.64      3.15 o
   2   0   4      901.51      964.91     19.17 o
   3   0   4       18.64       21.58      2.84 o
   4   0   4       50.67       49.58      3.03 o
   5   0   4      297.60      309.57      4.80 o
   6   0   4      463.14      437.95     11.41 o
   7   0   4       45.29       32.06      4.24 o
   8   0   4       11.21       14.59      4.43 o
   9   0   4        2.76        1.05      4.96 o
 -12   1   4        5.73        4.69      3.73 o
 -11   1   4       26.76       26.04      3.69 o
 -10   1   4       73.34       72.05      2.78 o
  -9   1   4       35.25       33.48      2.73 o
  -8   1   4      358.18      356.12      4.88 o
  -7   1   4        2.53        2.86      2.23 o
  -6   1   4       17.64       23.58      2.35 o
  -5   1   4       52.16       51.47      2.55 o
  -4   1   4       86.10       88.62      2.80 o
  -3   1   4      179.63      176.25      3.55 o
  -2   1   4      383.60      376.56      4.78 o
  -1   1   4      217.46      231.04      7.33 o
   0   1   4      205.53      204.58      4.51 o
   1   1   4      394.69      406.84      9.21 o
   2   1   4       78.68       80.93      3.40 o
   3   1   4       28.34       27.77      2.12 o
   4   1   4       14.95       12.47      2.06 o
   5   1   4       40.26       41.42      2.81 o
   6   1   4        6.12        3.36      2.52 o
   7   1   4       19.89       21.55      2.69 o
   8   1   4       20.64       20.87      3.32 o
   9   1   4       28.83       33.40      3.46 o
 -12   2   4        2.90        0.66      3.56 o
 -11   2   4        2.78        4.80      3.15 o
 -10   2   4      143.82      144.01      3.23 o
  -9   2   4        8.50        5.14      2.90 o
  -8   2   4       69.39       67.87      3.68 o
  -7   2   4       32.54       29.58      2.41 o
  -6   2   4       52.57       49.70      2.28 o
  -5   2   4      160.47      172.74      8.49 o
  -4   2   4      151.25      171.16      5.09 o
  -3   2   4       43.15       40.91      2.78 o
  -2   2   4      102.46      115.53      3.70 o
  -1   2   4        2.91        4.49      2.25 o
   0   2   4      319.49      328.81      4.01 o
   1   2   4       27.31       22.71      1.98 o
   2   2   4      497.79      537.58     14.46 o
   3   2   4       29.45       34.28      2.15 o
   4   2   4        0.61        0.47      2.11 o
   5   2   4       91.02       90.16      2.78 o
   6   2   4      199.95      206.53      4.98 o
   7   2   4       13.70       11.33      2.74 o
   8   2   4        3.91        3.77      3.33 o
   9   2   4        1.21        6.96      3.35 o
 -12   3   4        9.58        9.16      4.10 o
 -11   3   4       36.78       36.97      3.47 o
 -10   3   4       97.64      102.78      3.36 o
  -9   3   4      109.53      116.05      3.23 o
  -8   3   4      138.23      142.33      3.31 o
  -7   3   4        1.50        3.22      2.69 o
  -6   3   4       55.17       54.52      2.45 o
  -5   3   4       13.25       12.41      2.31 o
  -4   3   4       26.04       27.52      2.55 o
  -3   3   4      502.82      514.26     48.04 o
  -2   3   4      853.12      840.39     65.59 o
  -1   3   4      549.88      563.55     26.60 o
   0   3   4       68.32       68.87      2.29 o
   1   3   4      148.61      157.02      3.00 o
   2   3   4       58.70       58.09      2.12 o
   3   3   4       93.89       89.02      2.17 o
   4   3   4       35.46       35.32      2.58 o
   5   3   4        1.12        0.48      2.47 o
   6   3   4       26.74       25.72      2.73 o
   7   3   4       11.93       15.35      2.94 o
   8   3   4        6.82        5.67      3.19 o
   9   3   4       20.47       19.15      4.09 o
 -11   4   4        1.16        3.43      3.53 o
 -10   4   4       53.90       58.76      3.71 o
  -9   4   4       19.80       20.97      2.89 o
  -8   4   4       54.14       53.08      3.06 o
  -7   4   4       47.91       52.13      3.02 o
  -6   4   4       21.54       18.09      2.91 o
  -5   4   4       11.54       13.43      2.48 o
  -4   4   4       22.36       19.05      2.63 o
  -3   4   4      155.26      139.47      3.89 o
  -2   4   4      641.74      666.57     11.48 o
  -1   4   4      112.57      105.29      5.08 o
   0   4   4       28.29       24.68      2.10 o
   1   4   4        9.52        7.98      2.29 o
   2   4   4      107.65       99.76      2.87 o
   3   4   4       59.24       60.39      2.96 o
   4   4   4       98.41      100.41      3.75 o
   5   4   4        7.52        8.19      2.46 o
   6   4   4        3.60        3.80      2.69 o
   7   4   4        4.87        3.69      3.18 o
   8   4   4        1.30        2.88      3.20 o
 -10   5   4       20.09       17.07      3.62 o
  -9   5   4       36.61       38.00      3.76 o
  -8   5   4       18.51       17.98      2.89 o
  -7   5   4        9.36        9.37      2.74 o
  -6   5   4       51.54       49.72      3.18 o
  -5   5   4        1.66        0.71      3.27 o
  -4   5   4        1.81        0.96      3.54 o
  -3   5   4      128.61      129.43      6.54 o
  -2   5   4      245.09      253.47      4.79 o
  -1   5   4      113.41      111.20      3.09 o
   0   5   4       17.58       16.19      2.72 o
   1   5   4       26.26       27.23      3.00 o
   2   5   4        4.99        5.49      2.91 o
   3   5   4       65.76       65.14      3.08 o
   4   5   4       25.20       25.53      2.90 o
   5   5   4       10.30        8.94      2.61 o
   6   5   4       29.65       35.41      3.30 o
   7   5   4        4.25        4.42      3.13 o
  -9   6   4        8.37        5.24      3.53 o
  -8   6   4       18.69       16.50      3.66 o
  -7   6   4       20.36       19.40      3.86 o
  -6   6   4        4.13        1.74      3.27 o
  -5   6   4        0.51       -0.62      3.19 o
  -4   6   4       46.01       51.27      3.68 o
  -3   6   4      124.49      118.00      4.62 o
  -2   6   4      389.08      421.92     16.54 o
  -1   6   4       74.95       72.00      3.32 o
   0   6   4        0.28        0.01      2.99 o
   1   6   4        1.36        0.09      2.97 o
   2   6   4       27.97       25.31      2.92 o
   3   6   4       36.02       30.81      3.01 o
   4   6   4       90.04       93.34      3.93 o
   5   6   4       36.51       35.41      3.69 o
   6   6   4       20.66       19.99      4.23 o
  -8   7   4        1.20       -1.07      5.71 o
  -7   7   4        7.18        8.26      4.11 o
  -6   7   4       27.33       27.59      4.13 o
  -5   7   4        5.54        7.09      4.09 o
  -4   7   4       26.37       27.63      4.62 o
  -3   7   4       11.34       12.68      4.64 o
  -2   7   4        9.56        7.48      3.66 o
  -1   7   4        4.41        6.51      3.23 o
   0   7   4       19.34       20.46      4.00 o
   1   7   4        1.56        2.81      3.62 o
   2   7   4        0.55       -0.19      3.89 o
   3   7   4       19.05       20.52      3.80 o
   4   7   4       10.13       11.48      3.60 o
   5   7   4        6.28        7.04      6.06 o
  -5   8   4        0.30        0.46      5.90 o
  -4   8   4        6.12       12.00      5.13 o
  -3   8   4       21.16       22.69      5.11 o
  -2   8   4       96.73       98.30      4.49 o
  -1   8   4       12.55        7.73      3.92 o
   0   8   4        4.64        4.91      3.98 o
   1   8   4        3.35        3.53      3.73 o
   2   8   4       15.44        9.29      4.81 o
 -13   0   5        6.22       10.65      6.03 o
 -12   0   5        0.40       -2.32      4.99 o
 -11   0   5        0.11        2.43      4.31 o
 -10   0   5      236.77      232.06      7.69 o
  -9   0   5       70.65       76.09      4.31 o
  -8   0   5      243.41      235.73      4.82 o
  -7   0   5       15.01       12.07      3.43 o
  -6   0   5      104.37      103.33      4.31 o
  -5   0   5      265.67      250.02     20.59 o
  -4   0   5      336.86      313.46     23.46 o
  -3   0   5        4.79        6.07      2.89 o
  -2   0   5       49.56       49.27      3.93 o
  -1   0   5        0.86        0.36      3.41 o
   0   0   5      758.99      781.61      7.38 o
   1   0   5        5.04        9.62      2.77 o
   2   0   5        0.02       -0.29      2.95 o
   3   0   5        6.55        9.55      2.74 o
   4   0   5       23.77       19.24      3.15 o
   5   0   5      111.53      106.38      4.02 o
   6   0   5       23.14       33.47      3.69 o
   7   0   5        0.89        2.05      3.62 o
   8   0   5        1.78        2.38      4.45 o
   9   0   5        9.41        7.76      5.57 o
 -13   1   5       14.83        9.20      5.63 o
 -12   1   5        1.84        0.80      3.50 o
 -11   1   5        3.80        3.87      3.33 o
 -10   1   5       96.36       92.39      3.06 o
  -9   1   5       12.00       11.58      2.54 o
  -8   1   5       30.37       29.37      2.82 o
  -7   1   5       44.65       45.16      2.37 o
  -6   1   5        4.60        5.75      2.11 o
  -5   1   5      151.81      133.44      3.82 o
  -4   1   5      106.14      113.24      4.06 o
  -3   1   5      537.13      569.64     16.48 o
  -2   1   5      720.88      753.23      8.79 o
  -1   1   5       65.81       76.49      2.35 o
   0   1   5      103.85       99.88      2.82 o
   1   1   5      100.38      110.55      2.42 o
   2   1   5       50.82       51.20      2.33 o
   3   1   5       35.08       35.33      2.18 o
   4   1   5      282.38      275.99      5.98 o
   5   1   5       62.13       59.05      2.79 o
   6   1   5        4.04       11.44      2.72 o
   7   1   5       13.65       11.95      2.71 o
   8   1   5        1.24        0.85      3.19 o
   9   1   5       15.01       16.05      3.90 o
 -12   2   5       13.21       11.27      3.77 o
 -11   2   5       12.03       10.49      3.33 o
 -10   2   5      157.23      155.33      3.30 o
  -9   2   5       50.77       51.51      2.85 o
  -8   2   5      118.63      122.26      4.19 o
  -7   2   5       15.50       13.98      2.32 o
  -6   2   5       71.68       72.98      2.60 o
  -5   2   5       98.05       93.86      3.82 o
  -4   2   5      229.67      238.61      7.82 o
  -3   2   5       13.26        9.53      2.30 o
  -2   2   5      128.36      123.97      5.41 o
  -1   2   5       27.90       31.89      2.05 o
   0   2   5      262.79      274.27      7.05 o
   1   2   5        4.89        5.07      1.85 o
   2   2   5       56.70       55.79      2.03 o
   3   2   5      136.98      132.37      3.33 o
   4   2   5       36.06       33.20      2.96 o
   5   2   5      103.85       98.70      2.93 o
   6   2   5       10.20       13.41      2.67 o
   7   2   5        4.36        8.60      3.12 o
   8   2   5        1.19        2.06      3.29 o
   9   2   5        8.48       15.82      7.69 o
 -12   3   5        4.03        6.68      3.69 o
 -11   3   5        2.68       -1.76      3.53 o
 -10   3   5       42.26       46.23      3.15 o
  -9   3   5       16.85       15.41      2.82 o
  -8   3   5       16.73       15.19      2.79 o
  -7   3   5        9.51        6.25      2.72 o
  -6   3   5        6.24        5.44      2.25 o
  -5   3   5        7.99        7.47      2.42 o
  -4   3   5      121.18      127.05      6.37 o
  -3   3   5      451.25      461.53     37.51 o
  -2   3   5      162.59      186.14      7.35 o
  -1   3   5        8.24        4.50      2.03 o
   0   3   5       47.29       48.06      2.78 o
   1   3   5       62.36       61.77      2.43 o
   2   3   5       68.34       67.78      2.10 o
   3   3   5       24.31       26.09      2.45 o
   4   3   5      112.53      111.13      2.75 o
   5   3   5       54.74       54.12      2.75 o
   6   3   5        7.73        4.65      2.72 o
   7   3   5        5.39        6.06      3.20 o
   8   3   5        0.74       -0.98      3.22 o
 -11   4   5        7.93        8.13      3.54 o
 -10   4   5       32.25       31.36      3.81 o
  -9   4   5       15.40       13.66      2.89 o
  -8   4   5       10.15       10.97      2.96 o
  -7   4   5        2.31        3.64      2.87 o
  -6   4   5       37.72       34.97      3.14 o
  -5   4   5        5.18        4.14      3.37 o
  -4   4   5      116.82      123.80     10.36 o
  -3   4   5       14.57       12.47      3.14 o
  -2   4   5       82.89       86.72      3.38 o
  -1   4   5       56.66       54.91      2.44 o
   0   4   5        5.25        7.31      2.47 o
   1   4   5        4.50        5.04      2.74 o
   2   4   5       57.13       56.09      3.08 o
   3   4   5      111.36      120.18      4.22 o
   4   4   5       15.10       12.43      2.29 o
   5   4   5       46.04       45.02      2.55 o
   6   4   5       11.43       10.88      3.06 o
   7   4   5       10.17        9.17      3.00 o
 -10   5   5       11.28       11.01      3.58 o
  -9   5   5       16.81       14.96      3.63 o
  -8   5   5       10.79        9.77      3.54 o
  -7   5   5       18.60       15.34      2.93 o
  -6   5   5       19.47       17.15      3.49 o
  -5   5   5       21.81       22.68      4.45 o
  -4   5   5       91.81       86.22      4.30 o
  -3   5   5      202.71      215.13      4.67 o
  -2   5   5       34.22       35.75      4.11 o
  -1   5   5       11.80       11.53      3.08 o
   0   5   5        6.46        6.06      2.99 o
   1   5   5       20.09       16.38      2.90 o
   2   5   5       20.79       18.57      2.84 o
   3   5   5        0.50        0.38      2.90 o
   4   5   5       15.77       12.96      3.05 o
   5   5   5       16.98       16.03      3.54 o
   6   5   5        0.76        0.44      3.05 o
   7   5   5        1.69        1.26      4.72 o
  -9   6   5       11.15        7.48      3.97 o
  -8   6   5        9.02       11.27      4.08 o
  -7   6   5        1.78        1.05      3.89 o
  -6   6   5       23.63       22.31      3.99 o
  -5   6   5        3.66        5.82      3.62 o
  -4   6   5       45.78       50.26      4.67 o
  -3   6   5        0.99        3.20      3.91 o
  -2   6   5       49.92       57.95      4.21 o
  -1   6   5       67.79       66.87      3.27 o
   0   6   5        9.69        7.68      3.14 o
   1   6   5        7.42        8.53      2.95 o
   2   6   5        9.59        6.62      3.21 o
   3   6   5       12.94       12.50      3.53 o
   4   6   5        4.56        6.86      3.49 o
   5   6   5       16.55       15.22      3.48 o
  -8   7   5        3.87        8.02      6.83 o
  -7   7   5        9.19        8.72      4.64 o
  -6   7   5        6.81        5.61      4.57 o
  -5   7   5        8.08        8.98      4.98 o
  -4   7   5       22.70       21.42      5.07 o
  -3   7   5       31.49       28.70      5.05 o
  -2   7   5       21.82       23.28      3.94 o
  -1   7   5        1.44        0.60      3.68 o
   0   7   5        4.32        1.95      4.27 o
   1   7   5       15.79       15.14      3.71 o
   2   7   5        8.24       10.15      3.84 o
   3   7   5        5.42        5.49      3.87 o
   4   7   5        9.85       11.62      4.78 o
  -5   8   5        0.62       -5.83      9.70 o
  -4   8   5        7.13        8.75      5.78 o
  -3   8   5        4.69        5.54      3.99 o
  -2   8   5       23.42       20.46      4.21 o
  -1   8   5       40.62       36.72      5.34 o
   0   8   5       10.17        8.24      5.24 o
   1   8   5        5.79        2.10      5.15 o
 -13   0   6        0.88        0.77      6.06 o
 -12   0   6        2.51        2.00      4.95 o
 -11   0   6       16.61       15.77      4.35 o
 -10   0   6        0.88        1.75      3.60 o
  -9   0   6      197.01      204.01      7.44 o
  -8   0   6      234.05      232.66     14.18 o
  -7   0   6      171.87      161.51      3.96 o
  -6   0   6        0.91        0.04      3.34 o
  -5   0   6       35.33       36.94      3.67 o
  -4   0   6       24.58       32.25      3.65 o
  -3   0   6       20.16       20.74      3.23 o
  -2   0   6       18.44       16.38      2.52 o
  -1   0   6       74.96       64.12      5.26 o
   0   0   6       91.67      102.14      3.48 o
   1   0   6      123.20      138.75      9.77 o
   2   0   6        6.28        6.64      3.03 o
   3   0   6        1.64        1.47      3.45 o
   4   0   6       10.43        2.60      3.50 o
   5   0   6       10.54        5.38      3.53 o
   6   0   6        1.68        1.22      4.35 o
   7   0   6        0.40       -0.48      4.85 o
   8   0   6        3.23        1.74      4.54 o
 -13   1   6        0.17       -0.11      5.50 o
 -12   1   6        3.04        3.72      3.36 o
 -11   1   6        5.42        5.26      3.15 o
 -10   1   6       70.49       74.85      2.99 o
  -9   1   6       83.12       76.64      2.97 o
  -8   1   6        1.36        1.84      2.59 o
  -7   1   6      146.48      147.98      5.68 o
  -6   1   6       58.84       56.49      2.55 o
  -5   1   6       38.57       44.00      2.42 o
  -4   1   6      866.19      862.54     39.73 o
  -3   1   6       23.11       28.15      2.20 o
  -2   1   6     1001.05     1082.80     18.06 o
  -1   1   6       47.08       57.92      2.34 o
   0   1   6       30.54       31.52      2.01 o
   1   1   6        2.65        2.95      1.72 o
   2   1   6       10.69        8.47      2.05 o
   3   1   6      247.90      243.15      5.74 o
   4   1   6      124.44      126.17      3.26 o
   5   1   6      327.72      333.23      6.04 o
   6   1   6       12.77       11.91      2.61 o
   7   1   6        1.86        4.56      3.16 o
   8   1   6        0.64       -3.69      3.69 o
 -12   2   6        7.38        7.03      3.74 o
 -11   2   6       35.84       38.05      3.82 o
 -10   2   6       17.09       15.00      2.60 o
  -9   2   6       97.67       96.26      3.15 o
  -8   2   6      141.44      140.69      3.79 o
  -7   2   6      154.35      147.88      3.64 o
  -6   2   6       40.52       38.12      2.41 o
  -5   2   6       73.71       66.31      2.65 o
  -4   2   6       67.87       63.44      2.86 o
  -3   2   6       29.91       29.62      2.53 o
  -2   2   6       24.79       20.22      2.41 o
  -1   2   6       26.33       24.69      1.84 o
   0   2   6       39.20       43.86      2.33 o
   1   2   6       59.64       56.49      2.23 o
   2   2   6       71.30       76.00      2.25 o
   3   2   6      115.65      113.42      2.66 o
   4   2   6       80.08       80.85      2.77 o
   5   2   6       62.08       59.33      2.86 o
   6   2   6       18.72       16.13      3.12 o
   7   2   6        1.40       -0.17      3.35 o
   8   2   6        5.74        6.68      4.03 o
 -12   3   6        9.06        4.65      4.13 o
 -11   3   6       32.46       34.33      3.85 o
 -10   3   6        9.71        8.60      3.49 o
  -9   3   6       43.73       40.36      3.13 o
  -8   3   6        1.21        2.55      3.04 o
  -7   3   6       81.38       81.78      3.42 o
  -6   3   6       14.16       13.99      3.18 o
  -5   3   6       15.74       12.02      2.55 o
  -4   3   6       35.51       38.42      3.45 o
  -3   3   6      208.48      197.30     13.20 o
  -2   3   6       67.53       70.42      3.09 o
  -1   3   6       46.28       37.90      2.08 o
   0   3   6       14.86       16.55      2.29 o
   1   3   6       50.09       47.72      2.59 o
   2   3   6       11.06       12.07      2.72 o
   3   3   6      159.51      157.21      3.37 o
   4   3   6       40.97       43.67      2.57 o
   5   3   6      120.33      121.04      2.78 o
   6   3   6        1.40        1.29      3.16 o
   7   3   6        3.81        3.50      3.24 o
 -11   4   6       24.95       19.52      3.63 o
 -10   4   6       19.08       16.65      3.99 o
  -9   4   6        9.03        8.34      3.01 o
  -8   4   6       20.59       22.71      3.05 o
  -7   4   6      128.27      131.28      3.60 o
  -6   4   6       40.27       44.53      3.49 o
  -5   4   6       51.62       46.72      4.09 o
  -4   4   6       28.02       32.01      4.58 o
  -3   4   6        1.12        0.26      3.77 o
  -2   4   6       15.98       20.50      3.82 o
  -1   4   6        8.77        6.64      2.58 o
   0   4   6        4.17        4.75      2.90 o
   1   4   6       13.00        9.55      2.87 o
   2   4   6       57.07       54.90      2.95 o
   3   4   6       74.82       77.44      3.08 o
   4   4   6       52.15       51.27      2.85 o
   5   4   6       43.37       40.16      3.18 o
   6   4   6       13.54       14.10      3.02 o
   7   4   6        4.07        4.56      4.53 o
 -10   5   6       11.78       10.40      3.83 o
  -9   5   6       11.77       13.29      3.71 o
  -8   5   6        0.82       -2.32      3.97 o
  -7   5   6       40.39       44.75      3.57 o
  -6   5   6       19.01       19.54      3.65 o
  -5   5   6       62.79       58.82      4.24 o
  -4   5   6       97.79       92.17      7.10 o
  -3   5   6      445.63      459.46     20.44 o
  -2   5   6       60.90       60.44      3.55 o
  -1   5   6       36.20       33.82      3.41 o
   0   5   6        8.81        5.51      3.04 o
   1   5   6       58.49       59.03      3.19 o
   2   5   6        0.02        0.32      2.91 o
   3   5   6       65.67       59.35      3.98 o
   4   5   6        4.98        5.58      3.65 o
   5   5   6       13.66       13.72      3.55 o
   6   5   6        8.97        7.20      4.52 o
  -9   6   6        1.24        0.66      4.31 o
  -8   6   6        0.17       -0.14      4.16 o
  -7   6   6       92.66      105.51      4.93 o
  -6   6   6        4.23        4.34      4.87 o
  -5   6   6       11.83        8.52      3.70 o
  -4   6   6        7.41        5.22      3.99 o
  -3   6   6       21.68       18.44      3.70 o
  -2   6   6       21.52       18.90      3.45 o
  -1   6   6       14.68       11.06      3.01 o
   0   6   6        5.12        6.00      3.72 o
   1   6   6        0.66        0.68      3.33 o
   2   6   6        7.78        3.77      3.59 o
   3   6   6        5.76        3.91      3.71 o
   4   6   6        7.34        6.75      3.77 o
  -7   7   6       23.11       26.41      8.13 o
  -6   7   6        2.62        5.28      4.57 o
  -5   7   6       18.74       16.53      5.03 o
  -4   7   6       62.02       61.43     12.46 o
  -3   7   6      222.48      217.14      6.42 o
  -2   7   6       43.78       39.45      3.90 o
  -1   7   6       13.24       10.29      5.01 o
   0   7   6        4.93        1.84      4.93 o
   1   7   6       24.51       16.66      4.87 o
   2   7   6        4.84        0.54      4.05 o
   3   7   6       27.80       13.64      6.54 o
  -4   8   6        6.43        7.98      7.79 o
  -3   8   6       24.59       26.34      7.93 o
  -2   8   6       15.02       14.43      4.61 o
  -1   8   6        7.46        9.13      5.56 o
 -13   0   7       35.25       31.39      8.08 o
 -12   0   7        0.01       -1.54      5.02 o
 -11   0   7        0.33       -1.36      4.45 o
 -10   0   7       12.24        9.09      4.10 o
  -9   0   7      235.23      232.70      7.39 o
  -8   0   7       81.16       75.05      4.03 o
  -7   0   7      127.19      121.90     10.09 o
  -6   0   7       34.19       34.72      3.06 o
  -5   0   7       78.49       73.09      5.61 o
  -4   0   7      113.04      125.41      9.94 o
  -3   0   7      562.33      570.52     17.38 o
  -2   0   7        6.47       14.60      3.41 o
  -1   0   7       35.23       38.53      3.26 o
   0   0   7      267.46      263.13      9.87 o
   1   0   7       99.06       90.72      2.77 o
   2   0   7      261.72      254.13     15.30 o
   3   0   7       51.77       55.30      3.79 o
   4   0   7      179.16      176.89      9.92 o
   5   0   7        2.91        3.97      3.58 o
   6   0   7        4.16        2.84      4.48 o
   7   0   7       14.11       16.96      6.76 o
 -13   1   7        4.37        2.25      7.83 o
 -12   1   7        7.67        7.90      3.41 o
 -11   1   7        6.97        5.66      3.33 o
 -10   1   7       30.09       27.45      2.92 o
  -9   1   7       28.69       25.32      2.77 o
  -8   1   7      182.74      180.73      5.36 o
  -7   1   7      350.94      348.07     12.95 o
  -6   1   7       67.06       59.17      3.82 o
  -5   1   7       57.80       62.84      3.28 o
  -4   1   7        1.99        1.33      2.27 o
  -3   1   7       16.44       13.63      2.28 o
  -2   1   7       46.42       48.81      2.17 o
  -1   1   7        8.58       11.26      2.05 o
   0   1   7       41.62       40.16      2.12 o
   1   1   7       32.46       29.05      1.87 o
   2   1   7       15.89       13.91      2.26 o
   3   1   7        5.10        6.07      2.49 o
   4   1   7      152.27      145.95      3.11 o
   5   1   7        0.24        1.82      2.93 o
   6   1   7        0.14        1.21      3.12 o
   7   1   7        2.30        2.60      3.34 o
 -12   2   7        5.02       12.61      3.51 o
 -11   2   7       37.08       40.40      3.65 o
 -10   2   7       31.48       29.41      3.10 o
  -9   2   7      159.98      161.66      5.44 o
  -8   2   7       57.46       57.36      3.02 o
  -7   2   7       59.97       60.81      3.25 o
  -6   2   7       59.80       54.32      3.10 o
  -5   2   7       91.66       83.06      4.61 o
  -4   2   7      103.14      106.50      3.76 o
  -3   2   7      256.62      255.94     11.37 o
  -2   2   7       31.46       28.64      2.04 o
  -1   2   7       73.03       77.34      2.58 o
   0   2   7      249.86      249.33      6.07 o
   1   2   7       55.89       58.43      2.89 o
   2   2   7       92.04       88.39      2.59 o
   3   2   7       20.76       20.79      2.56 o
   4   2   7      105.32      104.69      4.35 o
   5   2   7       11.63       11.61      3.10 o
   6   2   7        7.49        9.54      3.19 o
   7   2   7       13.80       12.77      3.79 o
 -12   3   7       14.08       18.32      4.28 o
 -11   3   7       22.24       17.46      3.64 o
 -10   3   7       17.30       16.96      3.52 o
  -9   3   7        6.17        5.35      2.91 o
  -8   3   7      106.54      111.99      3.59 o
  -7   3   7      248.89      262.39      8.51 o
  -6   3   7      104.35      103.63      3.55 o
  -5   3   7       55.35       58.48      5.08 o
  -4   3   7        0.85        1.82      3.02 o
  -3   3   7       15.11       15.33      3.12 o
  -2   3   7       62.48       59.31      2.54 o
  -1   3   7        8.47        8.11      2.83 o
   0   3   7        9.96       11.52      2.94 o
   1   3   7       38.09       36.47      2.96 o
   2   3   7        4.68        4.37      2.59 o
   3   3   7        2.75        1.18      2.32 o
   4   3   7       57.59       56.96      2.61 o
   5   3   7        3.49        2.83      3.28 o
   6   3   7        0.91        0.15      2.88 o
 -11   4   7       58.41       58.75      4.14 o
 -10   4   7       30.96       29.05      3.72 o
  -9   4   7       47.86       50.03      3.82 o
  -8   4   7       33.58       39.88      3.20 o
  -7   4   7        4.37        4.76      3.22 o
  -6   4   7       49.50       47.06      3.86 o
  -5   4   7      118.05      117.24     10.99 o
  -4   4   7       94.50       85.51      6.22 o
  -3   4   7       39.03       38.37      4.07 o
  -2   4   7       42.42       41.56      3.16 o
  -1   4   7       64.07       64.43      3.41 o
   0   4   7      201.47      214.76      5.55 o
   1   4   7        4.42        5.71      2.76 o
   2   4   7        2.35        3.19      2.83 o
   3   4   7        3.61        2.78      2.70 o
   4   4   7       22.66       20.58      3.39 o
   5   4   7       10.52        8.59      2.90 o
   6   4   7        5.71        9.08      3.46 o
 -10   5   7        3.15        1.54      3.95 o
  -9   5   7        1.21        0.94      3.91 o
  -8   5   7       24.52       28.89      4.59 o
  -7   5   7      102.82      106.85      4.44 o
  -6   5   7       37.53       32.08      3.87 o
  -5   5   7       21.04       19.49      3.65 o
  -4   5   7       15.96       19.14      3.60 o
  -3   5   7       11.82        9.66      3.92 o
  -2   5   7       61.88       60.29      3.33 o
  -1   5   7        3.50        8.29      3.67 o
   0   5   7        1.67        3.24      3.08 o
   1   5   7       18.28       18.06      3.05 o
   2   5   7        3.14        3.97      3.81 o
   3   5   7       16.12       16.69      3.72 o
   4   5   7       16.55       19.48      3.56 o
   5   5   7        9.09       12.41      4.04 o
  -9   6   7        7.84       -0.41      6.32 o
  -8   6   7       10.81        6.90      4.57 o
  -7   6   7        0.01        0.04      4.92 o
  -6   6   7       19.18       17.06      4.55 o
  -5   6   7       68.23       73.23      4.80 o
  -4   6   7       41.91       31.50      5.26 o
  -3   6   7        4.71        5.23      3.28 o
  -2   6   7       11.04        4.53      3.43 o
  -1   6   7       15.20       14.49      4.52 o
   0   6   7      103.18      110.03      5.37 o
   1   6   7        1.04        1.97      3.75 o
   2   6   7       17.70       16.86      3.61 o
   3   6   7       13.16       10.40      3.69 o
  -7   7   7       35.09       36.09      7.93 o
  -6   7   7        3.68        2.59      4.77 o
  -5   7   7       10.19        5.75      4.59 o
  -4   7   7       20.98       16.96      6.05 o
  -3   7   7        6.86        8.35      3.69 o
  -2   7   7       37.41       37.00      6.28 o
  -1   7   7        3.90        0.95      4.54 o
   0   7   7        4.90        4.54      7.93 o
   1   7   7        4.44        6.35      4.56 o
 -12   0   8       17.23       24.09      4.74 o
 -11   0   8       12.06       11.02      4.96 o
 -10   0   8       32.03       26.94      4.17 o
  -9   0   8        9.33        8.13      4.47 o
  -8   0   8       11.35       11.19      4.38 o
  -7   0   8        0.78        2.42      3.85 o
  -6   0   8       20.13       19.46      4.36 o
  -5   0   8       13.10       10.92      2.87 o
  -4   0   8        6.87        5.54      3.10 o
  -3   0   8        0.00        0.26      2.38 o
  -2   0   8       44.66       39.20      3.05 o
  -1   0   8      209.58      201.52     10.50 o
   0   0   8      269.00      259.61     13.42 o
   1   0   8      505.39      496.11     18.41 o
   2   0   8      296.03      313.45      4.77 o
   3   0   8        2.94        5.47      3.90 o
   4   0   8       20.36       13.88      5.14 o
   5   0   8        6.70        4.43      4.48 o
   6   0   8        0.00       -0.35      5.22 o
 -12   1   8       12.55        8.30      3.31 o
 -11   1   8        2.79        1.27      3.53 o
 -10   1   8        1.30        0.23      2.99 o
  -9   1   8      194.86      189.95      6.09 o
  -8   1   8      333.25      347.74     11.03 o
  -7   1   8      192.04      190.94      4.64 o
  -6   1   8       67.36       68.36      3.18 o
  -5   1   8       86.06       80.93      3.31 o
  -4   1   8       31.33       30.16      2.13 o
  -3   1   8      125.52      122.15      4.72 o
  -2   1   8       99.35      105.37      2.60 o
  -1   1   8       46.97       50.64      2.62 o
   0   1   8       26.52       30.77      2.39 o
   1   1   8       24.99       20.64      2.29 o
   2   1   8       48.27       51.34      2.50 o
   3   1   8       81.22       77.44      2.60 o
   4   1   8       33.80       29.53      2.91 o
   5   1   8       15.12       12.45      3.33 o
   6   1   8       11.99       13.85      3.23 o
 -12   2   8        3.74        3.88      3.58 o
 -11   2   8       15.65       15.23      3.77 o
 -10   2   8       41.29       39.72      3.51 o
  -9   2   8       38.49       34.68      2.98 o
  -8   2   8       17.03       15.00      2.83 o
  -7   2   8        2.94        1.30      3.10 o
  -6   2   8       32.36       36.48      3.23 o
  -5   2   8       26.93       28.27      2.89 o
  -4   2   8        3.19        6.30      2.87 o
  -3   2   8       14.21       14.87      2.54 o
  -2   2   8       63.91       58.63      3.07 o
  -1   2   8      156.65      165.84      4.33 o
   0   2   8      265.64      274.52      6.32 o
   1   2   8      267.73      265.96      6.79 o
   2   2   8      154.65      148.68      3.45 o
   3   2   8        3.84        2.07      2.34 o
   4   2   8       35.20       34.40      3.09 o
   5   2   8        1.84        2.97      2.94 o
   6   2   8        5.82        9.49      3.93 o
 -12   3   8        1.15        4.16      5.98 o
 -11   3   8        6.47        5.29      3.59 o
 -10   3   8        4.54        4.12      3.57 o
  -9   3   8       85.38       89.36      3.32 o
  -8   3   8      225.48      218.61      3.89 o
  -7   3   8      101.09      105.13      3.53 o
  -6   3   8      116.95      122.07      3.54 o
  -5   3   8      218.16      218.03     19.39 o
  -4   3   8       99.97      105.70      4.97 o
  -3   3   8      207.01      214.55      7.51 o
  -2   3   8       61.87       59.85      2.80 o
  -1   3   8        8.37        8.78      2.98 o
   0   3   8       16.98       13.37      2.61 o
   1   3   8       13.40       12.98      2.90 o
   2   3   8       18.08       16.10      2.94 o
   3   3   8       61.91       63.38      3.05 o
   4   3   8       85.15       87.98      3.76 o
   5   3   8       21.99       21.66      3.07 o
 -11   4   8       18.92       19.95      4.45 o
 -10   4   8       24.06       23.85      3.78 o
  -9   4   8       45.29       44.68      4.22 o
  -8   4   8       22.37       24.88      3.43 o
  -7   4   8        6.38        5.61      3.60 o
  -6   4   8       13.68       12.75      3.70 o
  -5   4   8       17.82       16.95      3.62 o
  -4   4   8        5.30        3.28      3.87 o
  -3   4   8       27.67       26.93      3.13 o
  -2   4   8       66.24       62.94      3.30 o
  -1   4   8       56.02       61.65      3.80 o
   0   4   8      228.65      247.88      3.75 o
   1   4   8       38.24       35.54      3.27 o
   2   4   8       22.10       16.86      3.19 o
   3   4   8       36.22       38.72      3.43 o
   4   4   8       53.57       50.93      3.62 o
   5   4   8        5.37        8.06      3.88 o
 -10   5   8        4.35        5.84      4.72 o
  -9   5   8       21.26       14.80      5.12 o
  -8   5   8      112.76      111.19      5.47 o
  -7   5   8       13.45       12.20      4.48 o
  -6   5   8       24.13       17.11      5.24 o
  -5   5   8       32.29       35.11      3.79 o
  -4   5   8       10.21       11.12      3.63 o
  -3   5   8       53.90       55.59      3.23 o
  -2   5   8       17.70       15.19      3.00 o
  -1   5   8        0.02        2.93      3.99 o
   0   5   8        3.80        3.61      3.61 o
   1   5   8       13.93       14.89      3.65 o
   2   5   8        1.07        0.26      3.78 o
   3   5   8       13.64        8.58      3.59 o
   4   5   8       39.71       37.13      5.25 o
  -8   6   8       15.00       16.34      5.74 o
  -7   6   8        7.87       13.61      4.55 o
  -6   6   8        0.38        4.43      7.83 o
  -5   6   8        3.01        2.05      4.87 o
  -4   6   8       12.24       10.14      4.88 o
  -3   6   8       13.41       14.56      3.70 o
  -2   6   8       18.98       15.42      4.64 o
  -1   6   8        7.68        7.27      4.47 o
   0   6   8      109.16       94.95      6.12 o
   1   6   8        3.15       -0.90      3.85 o
   2   6   8        1.02        2.85      4.14 o
  -6   7   8        2.25       -7.88      9.70 o
  -5   7   8       11.42       15.11      5.25 o
  -4   7   8       28.74       26.00      4.18 o
  -3   7   8       10.77        8.12      4.07 o
  -2   7   8        1.97       -2.27      5.41 o
  -1   7   8        0.07        3.08      5.96 o
 -12   0   9       86.35       95.19      5.33 o
 -11   0   9        2.57        0.32      4.97 o
 -10   0   9        2.33        1.45      4.68 o
  -9   0   9        7.26        6.15      4.47 o
  -8   0   9       45.49       34.20      3.79 o
  -7   0   9       47.54       45.45      4.60 o
  -6   0   9        0.05        1.24      4.36 o
  -5   0   9        4.21        4.96      3.89 o
  -4   0   9      147.74      161.56      8.79 o
  -3   0   9       72.48       77.88      4.73 o
  -2   0   9      258.24      250.01      7.44 o
  -1   0   9      210.14      199.06     16.72 o
   0   0   9       72.66       76.30      8.30 o
   1   0   9       81.30       87.13      3.87 o
   2   0   9        3.74        7.60      2.95 o
   3   0   9        7.03        3.60      3.31 o
   4   0   9        1.43        2.86      4.87 o
   5   0   9       16.53       17.92      4.69 o
 -12   1   9        1.93        1.07      3.68 o
 -11   1   9       44.93       46.32      3.58 o
 -10   1   9       19.63       14.37      3.72 o
  -9   1   9       27.37       24.41      3.05 o
  -8   1   9        4.11        7.05      2.74 o
  -7   1   9      143.36      146.27      4.73 o
  -6   1   9      190.05      191.78      8.07 o
  -5   1   9        9.99        7.11      2.60 o
  -4   1   9        1.93        3.65      2.59 o
  -3   1   9       15.88       17.39      2.76 o
  -2   1   9        5.68        5.99      2.71 o
  -1   1   9      189.57      185.86      6.56 o
   0   1   9      296.10      311.53     12.74 o
   1   1   9       10.72       13.86      2.45 o
   2   1   9       19.79       19.86      2.26 o
   3   1   9       16.73       14.79      3.04 o
   4   1   9        1.61        0.56      2.85 o
   5   1   9        4.71        8.43      3.56 o
 -12   2   9       43.14       56.13      4.46 o
 -11   2   9        0.40        1.95      3.72 o
 -10   2   9       17.74       18.93      3.69 o
  -9   2   9        5.09        5.33      2.96 o
  -8   2   9       82.66       77.72      3.24 o
  -7   2   9       54.07       49.06      3.22 o
  -6   2   9       18.63       19.42      3.01 o
  -5   2   9        3.54        4.10      3.03 o
  -4   2   9      108.56      113.29      3.67 o
  -3   2   9       69.21       70.48      2.75 o
  -2   2   9      155.03      156.92      3.92 o
  -1   2   9      153.59      155.48      4.38 o
   0   2   9       54.93       59.20      2.85 o
   1   2   9       71.80       73.73      2.80 o
   2   2   9       21.55       20.78      2.76 o
   3   2   9       17.44       16.17      2.95 o
   4   2   9        0.23        2.10      2.82 o
   5   2   9        8.80        9.50      3.64 o
 -11   3   9       25.45       21.21      3.88 o
 -10   3   9       34.72       32.62      4.00 o
  -9   3   9       11.05        9.79      3.63 o
  -8   3   9        8.21        6.39      3.06 o
  -7   3   9       63.60       56.08      3.60 o
  -6   3   9       79.62       82.26      3.59 o
  -5   3   9        7.43        7.46      3.19 o
  -4   3   9        7.41        6.66      3.16 o
  -3   3   9       45.14       43.92      2.78 o
  -2   3   9       20.81       17.20      3.19 o
  -1   3   9      197.93      203.52      5.95 o
   0   3   9       70.72       76.37      2.86 o
   1   3   9        4.02        4.39      2.81 o
   2   3   9        7.75        8.94      3.44 o
   3   3   9       20.02       19.18      3.40 o
   4   3   9        5.96        5.78      3.23 o
 -11   4   9        1.55       -0.64      7.74 o
 -10   4   9       26.81       22.93      4.21 o
  -9   4   9        2.30        2.33      4.22 o
  -8   4   9       58.53       57.15      4.78 o
  -7   4   9       28.60       22.54      4.38 o
  -6   4   9        7.88        7.59      3.67 o
  -5   4   9        0.21       -0.35      3.57 o
  -4   4   9       23.26       20.91      5.85 o
  -3   4   9       26.13       21.87      3.46 o
  -2   4   9       32.80       32.08      3.45 o
  -1   4   9       74.19       74.47      3.74 o
   0   4   9       26.66       25.68      2.99 o
   1   4   9       29.89       30.53      3.59 o
   2   4   9       27.02       24.31      3.60 o
   3   4   9       20.24       16.29      3.63 o
   4   4   9        5.82        8.99      5.51 o
  -9   5   9        6.69        1.49      5.00 o
  -8   5   9       24.04       22.82      4.67 o
  -7   5   9        9.55       10.67      4.86 o
  -6   5   9       16.53       16.85      4.50 o
  -5   5   9        3.68        6.15      4.48 o
  -4   5   9        2.10       -1.73      3.64 o
  -3   5   9       19.41       23.69      3.93 o
  -2   5   9       17.55       12.22      4.47 o
  -1   5   9      135.53      141.73      5.12 o
   0   5   9        3.10        5.79      4.04 o
   1   5   9       12.18        9.40      3.75 o
   2   5   9        9.60        7.95      3.67 o
  -8   6   9       11.69        5.29      7.88 o
  -7   6   9        0.81       -1.99      9.74 o
  -6   6   9       12.79       17.10      5.90 o
  -5   6   9       14.83       15.24      4.99 o
  -4   6   9        0.43        2.73      3.64 o
  -3   6   9        1.90        0.56      3.70 o
  -2   6   9        3.12        2.30      4.50 o
  -1   6   9       33.19       27.13      5.58 o
   0   6   9        9.78        2.11      5.28 o
   1   6   9        2.55        2.45      7.74 o
 -12   0  10       37.28       34.25      5.70 o
 -11   0  10        0.50        0.53      4.96 o
 -10   0  10        9.39        9.72      5.57 o
  -9   0  10        1.96        2.47      4.12 o
  -8   0  10        0.97        1.03      3.93 o
  -7   0  10       74.76       78.09      4.42 o
  -6   0  10        0.29        0.70      4.35 o
  -5   0  10       48.15       44.59      3.80 o
  -4   0  10      264.84      272.86      5.80 o
  -3   0  10      121.96      126.50      4.36 o
  -2   0  10        3.88        4.89      3.51 o
  -1   0  10        1.73        1.33      3.86 o
   0   0  10       50.48       51.10      4.60 o
   1   0  10       72.67       63.86      4.80 o
   2   0  10        0.95        0.60      4.10 o
   3   0  10        6.41        4.77      4.22 o
   4   0  10        8.43        8.34      4.11 o
 -12   1  10        7.06       10.35      4.29 o
 -11   1  10       16.08       14.45      3.60 o
 -10   1  10        8.23        7.54      3.49 o
  -9   1  10       21.47       19.61      3.55 o
  -8   1  10       12.30        9.71      3.21 o
  -7   1  10      115.55      122.88      4.66 o
  -6   1  10      157.51      162.82      5.23 o
  -5   1  10        3.06        2.01      2.17 o
  -4   1  10      133.68      135.70      3.39 o
  -3   1  10        9.48       10.12      2.59 o
  -2   1  10       26.39       25.22      2.69 o
  -1   1  10       84.11       89.42      3.00 o
   0   1  10      246.59      248.10      8.93 o
   1   1  10       87.65       91.22      2.80 o
   2   1  10       14.68       16.44      3.07 o
   3   1  10        7.72       11.83      2.89 o
   4   1  10        6.16        6.69      3.92 o
 -11   2  10        3.47        5.42      3.73 o
 -10   2  10        2.62        1.80      3.51 o
  -9   2  10        4.54        1.06      3.70 o
  -8   2  10        3.15        2.98      2.85 o
  -7   2  10       38.87       42.72      3.18 o
  -6   2  10        9.90        9.23      2.79 o
  -5   2  10       53.22       52.04      3.34 o
  -4   2  10      190.74      195.87      6.49 o
  -3   2  10       92.73       94.23      3.22 o
  -2   2  10       13.18       11.67      2.81 o
  -1   2  10        1.89        2.12      2.89 o
   0   2  10       57.73       61.16      3.20 o
   1   2  10       42.86       46.82      3.27 o
   2   2  10        1.35        3.00      3.35 o
   3   2  10        3.22        2.84      3.53 o
   4   2  10        4.80       10.12      4.03 o
 -11   3  10       14.25       11.37      4.42 o
 -10   3  10       11.29        7.55      3.97 o
  -9   3  10       27.81       32.74      4.02 o
  -8   3  10        7.11        7.17      4.02 o
  -7   3  10       17.77       19.34      3.27 o
  -6   3  10        9.56        7.69      3.21 o
  -5   3  10       14.60       13.63      3.48 o
  -4   3  10       12.07        9.20      2.70 o
  -3   3  10        2.65        1.70      2.97 o
  -2   3  10       34.45       31.48      3.23 o
  -1   3  10       57.44       52.19      3.26 o
   0   3  10       97.30       97.92      5.18 o
   1   3  10       26.87       29.02      3.27 o
   2   3  10       15.00       16.50      3.12 o
   3   3  10        4.36        7.77      3.99 o
 -10   4  10        3.83        0.04      4.82 o
  -9   4  10        5.47        0.07      5.57 o
  -8   4  10        6.29        7.86      6.71 o
  -7   4  10        5.18        3.34      4.93 o
  -6   4  10       14.89       14.72      4.50 o
  -5   4  10       23.26       23.91      4.96 o
  -4   4  10       59.17       54.21      3.79 o
  -3   4  10       25.00       16.33      4.32 o
  -2   4  10       22.48       21.56      4.29 o
  -1   4  10        0.51        4.59      3.72 o
   0   4  10       27.01       27.40      3.77 o
   1   4  10       11.65        9.31      3.35 o
   2   4  10        2.46        4.71      3.72 o
  -9   5  10       23.22       19.05      7.98 o
  -8   5  10       22.33       20.99      5.32 o
  -7   5  10        3.52        2.04      5.19 o
  -6   5  10       17.76       23.51      4.59 o
  -5   5  10       40.14       39.37      4.02 o
  -4   5  10        9.15        7.45      3.67 o
  -3   5  10        4.00        0.62      4.50 o
  -2   5  10       12.51       11.16      4.55 o
  -1   5  10       24.70        8.39      4.62 o
   0   5  10       18.67       10.97      3.89 o
   1   5  10        1.67        3.57      4.14 o
  -6   6  10       11.51        3.67      7.88 o
  -5   6  10        3.89       -0.25      4.76 o
  -4   6  10        4.61        4.77      4.36 o
  -3   6  10        1.02       -0.82      6.59 o
  -2   6  10       19.61       22.15      5.54 o
 -11   0  11        2.66        4.77      4.99 o
 -10   0  11        9.27        7.94      5.10 o
  -9   0  11      213.69      233.16      6.51 o
  -8   0  11      114.08      120.86      5.97 o
  -7   0  11      250.77      273.06     15.84 o
  -6   0  11       12.39        9.83      3.66 o
  -5   0  11       38.23       33.12      3.88 o
  -4   0  11        0.11        0.27      4.33 o
  -3   0  11        0.05        4.40      3.80 o
  -2   0  11       33.19       38.42      4.16 o
  -1   0  11       11.92       10.16      4.06 o
   0   0  11        2.24        0.22      4.43 o
   1   0  11       23.07       20.48      5.56 o
   2   0  11        1.94       -0.74      5.00 o
   3   0  11        0.46       -0.37      4.49 o
 -11   1  11        1.54        0.35      4.38 o
 -10   1  11        1.07        1.40      3.73 o
  -9   1  11        1.14       -1.43      3.54 o
  -8   1  11        0.72        2.09      3.66 o
  -7   1  11       13.38       12.18      3.04 o
  -6   1  11       19.05       18.60      2.76 o
  -5   1  11        8.98        8.98      2.60 o
  -4   1  11      251.32      266.18      6.32 o
  -3   1  11       22.03       23.64      3.02 o
  -2   1  11       12.83       14.37      2.86 o
  -1   1  11       15.81       13.83      3.21 o
   0   1  11        9.89        9.38      3.88 o
   1   1  11        9.59        5.11      3.52 o
   2   1  11       37.06       48.23      3.38 o
   3   1  11       12.23       15.34      4.30 o
 -11   2  11        0.00       -0.91      4.62 o
 -10   2  11       21.15       25.71      3.70 o
  -9   2  11       92.40       88.39      4.06 o
  -8   2  11       47.49       46.74      4.00 o
  -7   2  11      122.56      130.97      3.85 o
  -6   2  11       21.72       21.24      2.99 o
  -5   2  11       18.07       15.00      2.63 o
  -4   2  11        2.19        2.83      2.88 o
  -3   2  11        6.27        4.26      3.01 o
  -2   2  11       33.62       34.18      3.12 o
  -1   2  11        8.46        9.35      3.44 o
   0   2  11        7.27        5.57      3.50 o
   1   2  11       18.27       15.56      3.42 o
   2   2  11        0.41        1.02      3.28 o
 -10   3  11        7.68        9.11      4.55 o
  -9   3  11        3.64        6.54      3.90 o
  -8   3  11        0.44        2.15      3.89 o
  -7   3  11        8.60       10.72      4.22 o
  -6   3  11        4.49        1.82      4.23 o
  -5   3  11        1.44        0.46      3.43 o
  -4   3  11       80.41       80.16      3.90 o
  -3   3  11        5.84        5.06      3.86 o
  -2   3  11        9.07       10.31      3.64 o
  -1   3  11       32.28       32.14      3.91 o
   0   3  11       26.62       25.67      3.60 o
   1   3  11       26.55       25.54      3.64 o
   2   3  11        8.19       12.08      5.09 o
  -9   4  11        2.07       -2.55      6.07 o
  -8   4  11        0.27        1.43      4.50 o
  -7   4  11       12.09        8.46      4.54 o
  -6   4  11       32.60       37.31      4.61 o
  -5   4  11        9.93        7.22      3.68 o
  -4   4  11        7.55        7.23      3.68 o
  -3   4  11       16.20       14.70      4.52 o
  -2   4  11       24.22       13.54      3.90 o
  -1   4  11        5.05        3.81      3.89 o
   0   4  11       10.13        8.70      4.18 o
   1   4  11        6.21       13.47      7.83 o
  -7   5  11        7.23        6.58      5.49 o
  -6   5  11        0.21        0.94      5.19 o
  -5   5  11        4.45        3.49      4.26 o
  -4   5  11        5.59        8.66      4.30 o
  -3   5  11        0.51       -0.79      5.28 o
  -2   5  11        4.82       -2.73      5.20 o
  -1   5  11        3.19        1.03      7.69 o
 -10   0  12       29.64       28.94      5.45 o
  -9   0  12       10.53        9.21      5.14 o
  -8   0  12       43.03       40.74      4.93 o
  -7   0  12       18.71       16.98      4.24 o
  -6   0  12       13.88        9.66      4.23 o
  -5   0  12       32.89       35.64      5.59 o
  -4   0  12        5.95        6.73      5.37 o
  -3   0  12       27.98       26.78      4.55 o
  -2   0  12        4.45        4.71      5.45 o
  -1   0  12        1.56        4.02      5.54 o
   0   0  12       37.08       25.09      5.22 o
   1   0  12       12.12       13.81      5.75 o
 -10   1  12        6.16        1.30      4.46 o
  -9   1  12        2.36        2.85      3.74 o
  -8   1  12       21.73       19.03      3.31 o
  -7   1  12        9.01        9.35      3.29 o
  -6   1  12       19.38       21.51      3.15 o
  -5   1  12       93.62       92.56      5.10 o
  -4   1  12       56.72       56.06      3.70 o
  -3   1  12       88.08       94.77      3.66 o
  -2   1  12       20.04       22.47      3.53 o
  -1   1  12        6.02        6.18      3.33 o
   0   1  12       13.63       12.43      4.00 o
   1   1  12       18.40       26.21      4.16 o
 -10   2  12       30.41       28.49      4.75 o
  -9   2  12        6.29        4.24      3.88 o
  -8   2  12       19.02       19.01      3.62 o
  -7   2  12        6.02        1.68      3.74 o
  -6   2  12        0.23        1.72      3.10 o
  -5   2  12       22.22       16.86      3.35 o
  -4   2  12        4.52        4.62      3.67 o
  -3   2  12       11.96       12.84      3.65 o
  -2   2  12        7.22        5.73      3.70 o
  -1   2  12        4.55        4.61      3.53 o
   0   2  12       49.54       44.92      3.98 o
   1   2  12       13.35       18.51      7.83 o
  -9   3  12        4.83        3.20      4.98 o
  -8   3  12       14.96        9.43      4.93 o
  -7   3  12       34.48       23.97      6.69 o
  -6   3  12       10.58        6.08      3.75 o
  -5   3  12       53.61       43.26      6.77 o
  -4   3  12       28.70       21.70      4.60 o
  -3   3  12       16.34       13.99      3.71 o
  -2   3  12       35.45       37.00      3.85 o
  -1   3  12       21.95       13.41      4.16 o
   0   3  12       32.15       29.40      9.16 o
  -7   4  12        3.53        7.03      5.51 o
  -6   4  12       16.79        5.81      4.91 o
  -5   4  12       13.96       11.24      3.85 o
  -4   4  12        6.86        5.19      5.02 o
  -3   4  12        1.44        2.70      5.05 o
  -2   4  12       13.91        4.91      4.77 o
  -9   0  13       12.87       12.86      6.15 o
  -8   0  13        1.27       -1.63      4.63 o
  -7   0  13        3.07        3.81      4.30 o
  -6   0  13        1.35        1.93      4.92 o
  -5   0  13       15.94       12.05      5.06 o
  -4   0  13       18.22       17.36      5.63 o
  -3   0  13        4.46        5.16      4.94 o
  -2   0  13       19.93       16.41      4.76 o
  -1   0  13        3.48       -1.48      6.04 o
  -9   1  13       84.23       79.00      4.31 o
  -8   1  13       11.12        3.15      3.05 o
  -7   1  13        4.99        3.80      3.14 o
  -6   1  13        6.65        8.15      3.51 o
  -5   1  13        7.71        7.76      3.95 o
  -4   1  13        7.20        5.28      3.70 o
  -3   1  13       71.80       73.83      4.07 o
  -2   1  13        0.04       -0.04      3.55 o
  -1   1  13        7.00        5.98      4.25 o
  -8   2  13       21.39       12.96      4.94 o
  -7   2  13        4.42        5.02      3.41 o
  -6   2  13        4.17        2.87      3.39 o
  -5   2  13       10.81        6.12      3.78 o
  -4   2  13       17.56       15.01      4.14 o
  -3   2  13        4.96        4.95      3.86 o
  -2   2  13       18.79       14.40      4.32 o
  -7   3  13        2.41       -4.16      7.93 o
  -6   3  13       22.66       14.84      4.57 o
  -5   3  13       28.09       20.30      8.03 o
  -4   3  13        5.81        3.14      5.13 o
  -3   3  13       28.92       24.88      7.79 o
  -6   0  14        0.05       -1.03      7.83 o
  -5   0  14       55.56       31.09     10.04 o
 
